# Supplementary material for: Engineering of high-precision C-to-G base editors with expanded site selectivity and target compatibility
Source: Nucleic Acids Res. 2025 Aug 11;53(15):gkaf717. doi: 10.1093/nar/gkaf717 (PMC12342917; doi:10.1093/nar/gkaf717)
Supplement: gkaf717_Supplemental_Files [file gkaf717_supplemental_files.zip]

Archive with 2 entries (2 files):
- Source Data-R1.xlsx
- Supplementary File-Corrected version.docx
