# Supplementary material for: Engineering of high-precision C-to-G base editors with expanded site selectivity and target compatibility
Source: Nucleic Acids Res. 2025 Aug 11;53(15):gkaf717. doi: 10.1093/nar/gkaf717 (PMC12342917; doi:10.1093/nar/gkaf717)
Supplement: gkaf717_Supplemental_Files [file gkaf717_supplemental_files.zip › Source Data-R1.xlsx]

## Sheet: Fig 1
		PolyC-1
		C-to-G editing							C-to-T editing							C-to-A editing
		C1	C2	C3	C4	C5	C6	C7	C1	C2	C3	C4	C5	C6	C7	C1	C2	C3	C4	C5	C6	C7
APOBEC1-BE3	rep_1	0.00446607	0.0114135	0.0173686	0.112149	0.787029	6.43569	6.77065	0.178149	0.774625	3.83342	10.2934	42.8842	49.6881	43.1294	0.101232	0.0744346	0.0769159	0.0962679	0.603422	1.1602	0.652053
	rep_2	0.0053576	0.0112071	0.0350723	0.0925607	0.511346	8.55411	8.71137	0.260624	0.965997	4.08272	11.7045	29.9632	55.9471	47.5031	0.0925931	0.0979374	0.0896607	0.131073	0.393668	1.47265	0.947018
	rep_3	0.0061917	0.0142941	0.0238296	0.070035	0.625556	5.07586	7.48189	0.162451	0.674091	4.88719	13.9746	56.5822	69.9376	64.0921	0.101027	0.0800947	0.0657799	0.071512	0.410207	0.727477	0.616016
	Average	0.00533846	0.0123049	0.0254235	0.0915815	0.64131	6.68855	7.65464	0.200408	0.804904	4.26778	11.9909	43.1432	58.5243	51.5748	0.0982839	0.0841555	0.0774522	0.0996175	0.469099	1.12011	0.738362
	SD	0.000862975	0.0017258	0.00895881	0.021074	0.138515	1.75286	0.981824	0.0527357	0.14829	0.550717	1.85724	13.3114	10.3678	11.0586	0.00492945	0.0122663	0.0119495	0.0299212	0.116621	0.3742	0.181598
APOBEC1-MiniCGBE		0.00279559	0.0195405	0.0716521	0.429915	2.87822	14.2683	5.1618	0.0502504	0.0902633	0.358263	2.77681	24.7911	17.8695	7.80555	0.0809291	0.0576715	0.0818922	0.613245	2.22033	4.75799	1.42564
		0.0059267	0.0195237	0.0711255	0.425004	3.09637	17.1788	6.4532	0.07496	0.117845	0.453596	2.95239	27.0767	19.1905	8.32755	0.0819303	0.0634542	0.0958825	0.349701	2.36142	4.90763	1.71642
		0.0126507	0.0281574	0.061699	0.377178	2.99123	18.0082	6.69721	0.110108	0.0828949	0.465142	3.14686	29.5297	21.679	9.61903	0.0867181	0.0800324	0.0844461	0.440746	2.68773	5.28992	1.91109
		0.00712432	0.0224072	0.0681589	0.410699	2.98861	16.4851	6.10407	0.0784394	0.0970012	0.425667	2.95868	27.1325	19.5797	8.58404	0.0831925	0.0670527	0.0874069	0.467898	2.42316	4.98518	1.68438
		0.00503552	0.0049798	0.00560062	0.0291337	0.109103	1.96408	0.825101	0.03008	0.0184237	0.0586585	0.185107	2.3698	1.93432	0.933553	0.00309404	0.0116066	0.00745031	0.133853	0.23974	0.274314	0.244305
APOBEC1-CGBE		0.00453834	0.0136555	0.0572539	0.337939	5.84529	4.86652	1.74575	0.0579524	0.118523	0.147164	0.949353	6.34031	4.16609	2.02703	0.175335	0.158471	0.19224	0.226802	0.994871	1.67478	0.412233
		0.0110208	0.0592311	0.203311	1.34579	16.1823	14.7385	4.62419	0.18596	0.402496	0.526748	3.09821	17.1752	10.5236	5.36526	0.112935	0.105787	0.112117	0.4306	2.52353	4.58201	0.924815
		0.0050648	0.0224281	0.17433	0.888281	11.5463	10.4642	3.68698	0.134546	0.27777	0.379044	2.32128	12.5005	7.9042	4.06386	0.0933527	0.107053	0.0846574	0.316115	1.7838	3.20812	0.596069
		0.00687465	0.0317716	0.144965	0.857338	11.1913	10.023	3.35231	0.126153	0.266263	0.350985	2.12295	12.0053	7.5313	3.81872	0.127208	0.12377	0.129671	0.324506	1.7674	3.15497	0.644372
		0.00360031	0.0241818	0.0773298	0.504639	5.17764	4.95073	1.46811	0.0644153	0.142336	0.191341	1.08807	5.43437	3.19513	1.68256	0.0428142	0.0300581	0.0558983	0.102158	0.764459	1.45434	0.259683
APOBEC1(R33A)-BE3		0.00690922	0.0110608	0.0469933	0.16867	2.78458	10.7857	3.58923	0.0221216	0.0622132	0.605587	1.65772	16.4196	30.4599	23.735	0.120275	0.0733195	0.0525313	0.0760468	0.134101	0.313801	0.200435
		0.00511075	0.00511812	0.0317036	0.15032	2.91317	10.9174	3.44383	0.0265855	0.0838429	0.580791	1.50718	15.5013	26.7173	20.2888	0.0920378	0.0726154	0.0705373	0.0807735	0.158492	0.277105	0.130879
		0.00709812	0.00709845	0.0354929	0.211942	4.41123	12.5289	4.09788	0.025352	0.0436053	0.494868	1.55356	15.6715	27.4297	20.4864	0.101408	0.0659142	0.0770701	0.0598307	0.172393	0.335659	0.151098
		0.0063727	0.00775912	0.0380633	0.176977	3.36966	11.4107	3.71031	0.0246864	0.0632205	0.560415	1.57282	15.8642	28.2023	21.5034	0.104573	0.0706164	0.0667129	0.072217	0.154996	0.308855	0.160804
		0.00109695	0.00302593	0.00796233	0.0316399	0.904313	0.970657	0.343424	0.00230518	0.0201377	0.0581034	0.0770959	0.488509	1.98733	1.93516	0.0143823	0.0040874	0.0127086	0.0109841	0.0193843	0.0295891	0.0357798
APOBEC1(R33A)-MiniCGBE		0.00815693	0.00163196	0.0619963	0.538386	10.045	23.2421	2.91872	0.0130519	0.0163148	0.0815741	0.220248	2.56959	1.13551	0.411133	0.104417	0.0652631	0.083207	0.110944	0.362189	0.619958	0.2072
		0.00427394	0.0115908	0.0988181	0.384274	6.68284	15.2273	2.06475	0.00792825	0.0164678	0.0603885	0.155544	1.97505	0.975948	0.399527	0.0823144	0.07196	0.0615781	0.0835371	0.336107	0.412332	0.124398
		0.00343362	0.0165616	0.128309	0.707421	10.9571	22.3507	3.81503	0.0176925	0.0188233	0.112364	0.339457	3.78935	1.97685	0.751369	0.161514	0.12211	0.145498	0.19801	0.592816	0.960769	0.292208
		0.00528816	0.00992813	0.0963745	0.54336	9.22831	20.2733	2.93283	0.0128908	0.017202	0.0847756	0.238416	2.778	1.36277	0.520677	0.116082	0.0864443	0.0967609	0.13083	0.43037	0.664353	0.207935
		0.0025197	0.00760243	0.0332238	0.161631	2.25111	4.39271	0.875229	0.00488409	0.00140618	0.0261353	0.0932928	0.924932	0.537759	0.19987	0.0408682	0.0310682	0.0435707	0.0597711	0.141285	0.276901	0.0839074
APOBEC1(R33A)-CGBE		0.00702451	0.0155919	0.072538	0.369706	5.72898	10.9665	1.85874	0.00702451	0.0140404	0.0350882	0.121675	1.10224	0.74098	0.356441	0.147532	0.142119	0.130337	0.161598	0.193472	0.372843	0.138137
		0.00493495	0.0188104	0.0949363	0.426346	7.79631	14.6442	2.64627	0.0295648	0.0206018	0.0743401	0.214074	1.29561	1.04841	0.44919	0.146032	0.124568	0.139345	0.150505	0.342603	0.439342	0.166634
		0.0068936	0.00764873	0.0267738	0.177457	3.03872	5.50621	0.914001	0.0099401	0.00611899	0.0198932	0.0627066	0.325055	0.292182	0.135366	0.106425	0.0726857	0.0826128	0.0650304	0.155305	0.161391	0.0879182
		0.00628435	0.014017	0.0647494	0.324503	5.52134	10.3723	1.80634	0.0155098	0.0135871	0.0431072	0.132819	0.907635	0.693858	0.313666	0.13333	0.113124	0.117432	0.125711	0.23046	0.324526	0.130897
		0.00117045	0.00574506	0.0347423	0.130456	2.38558	4.5979	0.867324	0.0122589	0.00725205	0.0280953	0.0762966	0.51371	0.380311	0.161225	0.0233125	0.0361036	0.0304886	0.052843	0.098976	0.145138	0.0398544
nCDA1-BE3		0.0140218	0.0635178	0.344441	0.389552	0.156108	0.133485	0.136219	18.9272	25.601	32.4263	32.5959	30.0464	28.4765	27.5872	0.145043	0.113656	0.117426	0.120661	0.0619679	0.0615009	0.0657103
		0.00623798	0.0792778	0.614206	0.722206	0.172123	0.0662806	0.09971	13.1311	18.908	25.757	24.7723	21.4186	19.5231	18.3085	0.17139	0.135599	0.196684	0.151918	0.0770952	0.0894898	0.0709142
		0.0168187	0.0519102	0.34642	0.381679	0.147711	0.125757	0.169658	48.3887	55.5395	62.6204	62.9117	60.3193	58.6855	57.6633	0.11728	0.084583	0.104586	0.0901909	0.0407356	0.0553804	0.0482967
		0.0123595	0.0649019	0.435022	0.497812	0.158647	0.108508	0.135196	26.8157	33.3495	40.2679	40.0933	37.2614	35.5617	34.5197	0.144571	0.111279	0.139565	0.120923	0.0599329	0.0687904	0.0616404
		0.00548273	0.0137362	0.15518	0.19437	0.0124023	0.0367732	0.0349852	18.9063	19.5063	19.6429	20.1447	20.4293	20.5201	20.5729	0.0270578	0.0255907	0.0498809	0.0308646	0.0182651	0.0181856	0.0118453
nCDA1-MiniCGBE		0.0323928	0.0807732	1.87255	0.973616	0.117942	0.0417327	0.0369081	0.304282	0.610736	1.09691	0.870116	0.590147	0.432404	0.183988	0.170329	0.125374	0.280251	0.203476	0.0692693	0.0818265	0.114371
		0.0142347	0.102792	1.617	1.04543	0.128431	0.0288299	0.0373637	0.209854	0.512557	1.22557	0.804255	0.50963	0.352478	0.162872	0.182608	0.135968	0.30089	0.208747	0.0590474	0.0910417	0.111972
		0.144106	0.144074	0.775134	0.875823	0.132608	0.0961946	0.111703	1.21718	3.42167	5.02048	4.57631	3.59476	2.98327	1.05275	0.00864466	0.0400966	0.877169	0.717558	0.148085	0.052615	0.0577315
		0.0635779	0.109213	1.42156	0.964957	0.126327	0.0555858	0.0619918	0.577106	1.51499	2.44765	2.08356	1.56485	1.25605	0.466538	0.120527	0.100479	0.486103	0.376594	0.092134	0.0751611	0.0946915
		0.0703281	0.0321352	0.574221	0.085135	0.00755597	0.0357551	0.0430522	0.556329	1.65197	2.22906	2.15903	1.75842	1.49635	0.507788	0.0970873	0.0525607	0.33883	0.295296	0.0487241	0.0200618	0.0320307
nCDA1-CGBE		0.0196779	0.138393	2.4154	1.52993	0.212716	0.110959	0.154947	0.422429	1.23797	3.48207	2.85517	1.06852	0.706505	0.34957	0.215856	0.191121	0.552553	0.59235	0.114386	0.0887884	0.0809402
		0.0568828	0.473591	6.39964	4.68137	0.748764	0.351709	0.346219	1.0865	3.60355	10.4038	8.17738	3.22675	1.84566	0.914841	0.186018	0.297022	1.70012	1.44441	0.24947	0.115393	0.107207
		0.0190771	0.136437	2.22801	1.46402	0.210263	0.101437	0.13187	0.373897	1.39372	3.51353	2.79623	1.18702	0.716637	0.310614	0.175095	0.180877	0.679815	0.628548	0.150422	0.0839553	0.10312
		0.0318793	0.249474	3.68101	2.55844	0.390581	0.188035	0.211012	0.627609	2.07841	5.79981	4.60959	1.82743	1.0896	0.525008	0.192323	0.223007	0.977497	0.888435	0.171426	0.0960457	0.0970891
		0.0216558	0.194093	2.35626	1.83881	0.310198	0.141826	0.11766	0.398152	1.3231	3.98723	3.08993	1.21329	0.654786	0.338166	0.0210993	0.064303	0.629039	0.481826	0.0699487	0.0169289	0.0141338
cCDA1-BE3		0.0158466	0.195455	1.06003	0.954381	0.253561	0.0809981	0.0475438	11.6251	37.4021	70.1643	68.539	45.7361	16.3987	16.3019	0.0862789	0.0845184	0.112693	0.227147	0.0316945	0.0669066	0.0739533
		0.0829799	0.155346	1.13663	0.978392	0.23109	0.0689891	0.102278	12.639	40.5217	76.6445	74.7442	49.8015	17.1957	17.9859	0.108067	0.123987	0.131224	0.300079	0.0443846	0.0675417	0.0824974
		0.0252795	0.162927	1.13198	1.12635	0.324424	0.0449439	0.08427	11.7325	36.2831	74.2066	72.4047	45.6899	14.2548	14.929	0.0968833	0.0631899	0.213459	0.249974	0.0575748	0.074405	0.102501
		0.0413687	0.171243	1.10955	1.01971	0.269692	0.064977	0.0780305	11.9989	38.069	73.6718	71.896	47.0758	15.9497	16.4056	0.0970763	0.0905652	0.152458	0.259066	0.0445513	0.0696178	0.0863172
		0.0363437	0.0213083	0.042946	0.0931335	0.0487131	0.0183589	0.0278953	0.556977	2.19658	3.27305	3.1337	2.36059	1.52095	1.53111	0.0108952	0.0308465	0.0536342	0.0373063	0.0129409	0.00415805	0.0146521
cCDA1-MiniCGBE		0.403811	2.48933	17.8743	12.5276	1.23086	0.635704	0.505968	2.72443	11.6178	34.2307	19.517	1.91521	0.366499	0.363259	0.31624	1.04763	4.50506	6.14623	0.488146	0.0826898	0.132942
		0.311412	2.16949	17.8339	11.4018	1.17962	0.592513	0.53106	3.09667	11.5143	31.6224	17.6657	1.92327	0.26034	0.404835	0.362483	1.05589	3.95368	4.93857	0.486213	0.0905225	0.127061
		0.372138	2.42449	18.5444	12.7483	1.27447	0.458569	0.475776	2.76501	10.5602	33.2049	18.9273	1.80946	0.279299	0.353328	0.34653	0.974761	4.3848	5.34354	0.420159	0.102428	0.116834
		0.362454	2.36111	18.0842	12.2259	1.22832	0.562262	0.504268	2.86204	11.2308	33.0193	18.7034	1.88265	0.302046	0.373808	0.341751	1.02609	4.28118	5.47611	0.46484	0.09188	0.125612
		0.0469547	0.16908	0.399024	0.722164	0.0474726	0.0923613	0.027681	0.204212	0.58301	1.31402	0.945737	0.0635088	0.056617	0.0273259	0.0234895	0.0446475	0.28993	0.614651	0.0387065	0.00993867	0.00815143
cCDA1-CGBE		0.270254	1.91941	19.5509	8.16013	1.0092	0.399628	0.260127	1.65008	5.61366	19.7461	12.4354	1.44428	0.18324	0.190606	0.267958	0.695209	4.01746	3.87842	0.471452	0.103134	0.098069
		0.337523	2.00056	19.1685	8.28515	0.916664	0.37941	0.344811	2.08282	6.64428	20.671	13.0351	1.63422	0.226739	0.285019	0.397334	0.885702	4.0931	3.98686	0.437381	0.073786	0.109897
		0.354537	2.11765	20.9943	8.25386	0.969701	0.572007	0.361643	2.10464	6.93276	22.4614	13.7506	1.80184	0.248613	0.330744	0.359223	0.882676	4.38092	4.56825	0.528875	0.0850741	0.103943
		0.320771	2.01254	19.9046	8.23305	0.965187	0.450348	0.322194	1.94585	6.3969	20.9595	13.0737	1.62678	0.219531	0.26879	0.341505	0.821196	4.16383	4.14451	0.479236	0.0873314	0.10397
		0.0445684	0.0996614	0.962888	0.0650556	0.0464313	0.105844	0.054406	0.256375	0.693469	1.38043	0.65841	0.178898	0.0332773	0.0714646	0.0664831	0.109118	0.191772	0.370952	0.0462407	0.0148037	0.0059139
A3A-BE3		0.346325	0.261402	0.235457	0.211589	0.208236	0.301618	0.237137	0.354854	3.06426	10.2645	13.1885	15.1648	15.4227	15.4381	0.0186578	0.0301655	0.0400414	0.0979209	0.713231	0.728306	1.03995
		0.00667426	0.0209825	0.0414489	0.114299	0.462482	1.00494	1.78542	0.342396	2.86962	11.1469	15.4341	20.1227	20.3673	19.964	0.190332	0.117752	0.114916	0.121169	0.279178	0.152112	0.224439
		0.00969845	0.0113559	0.0161915	0.0727794	0.299159	0.712932	0.956968	0.247297	1.87017	6.38136	8.96272	10.8196	11.0234	10.8764	0.111765	0.0840806	0.0857928	0.0777793	0.0939707	0.169901	0.176476
		0.120899	0.0979135	0.0976992	0.132889	0.323292	0.673163	0.993174	0.314849	2.60135	9.26426	12.5284	15.3691	15.6045	15.4262	0.106918	0.0773327	0.0802502	0.0989563	0.362127	0.350106	0.480289
		0.19523	0.141667	0.119968	0.0712474	0.128829	0.353343	0.774774	0.0588324	0.640654	2.53536	3.28581	4.6549	4.67464	4.54384	0.0859398	0.0441814	0.037744	0.0217133	0.317854	0.327651	0.485275
A3A-MiniCGBE		0.0105637	0.0511955	0.155116	0.180883	0.755892	1.52768	1.03368	0.11407	0.374851	1.00231	2.48175	6.36306	8.67666	8.9151	0.215553	0.156736	0.19524	0.353363	0.714121	0.700797	0.714688
		0.00706653	0.0213482	0.0763831	0.136653	0.600187	1.20759	1.04776	0.122663	0.375368	1.02062	1.84683	4.21935	4.46108	4.52508	0.168652	0.126491	0.138523	0.221643	0.451297	0.438036	0.363517
		0.020417	0.118974	0.40793	0.360056	0.207421	0.126208	0.152233	0.0798978	0.184696	0.534496	1.31583	2.99046	3.23367	3.17692	0.198	0.117731	0.144314	0.169251	0.281041	0.300335	0.364231
		0.0126824	0.0638391	0.213143	0.225864	0.521167	0.953826	0.744558	0.105544	0.311638	0.852477	1.88147	4.52429	5.45714	5.53903	0.194068	0.133653	0.159359	0.248085	0.482153	0.479723	0.480812
		0.00692281	0.0500257	0.173223	0.118299	0.282645	0.73439	0.513017	0.0226218	0.109936	0.275531	0.583735	1.70685	2.85493	3.00046	0.0236965	0.0204651	0.0312085	0.0948613	0.218183	0.203459	0.202543
A3A-CGBE		0.00884581	0.0129906	0.0399323	0.126832	0.762106	0.478375	0.283775	0.0104798	0.0488543	0.227654	0.550379	1.30059	1.387	1.32422	0.190877	0.136523	0.154262	0.165224	0.183993	0.225666	0.223628
		0.0066222	0.01274	0.0551023	0.233635	1.24856	1.3614	0.876047	0.0511244	0.160368	0.455795	1.60228	3.64123	4.01643	3.79213	0.238006	0.169309	0.216973	0.366922	0.378849	0.428444	0.425575
		0.00941733	0.0110487	0.0461708	0.104638	0.925903	0.929198	0.565075	0.0244586	0.077413	0.293368	0.965366	2.34926	2.70019	2.5922	0.215437	0.145697	0.177288	0.222341	0.332523	0.353859	0.350259
		0.00829511	0.0122598	0.0470685	0.155035	0.978856	0.922992	0.574966	0.0286876	0.095545	0.325606	1.03934	2.43036	2.70121	2.56952	0.214773	0.15051	0.182841	0.251496	0.298455	0.335989	0.333154
		0.0014767	0.00105627	0.00762475	0.0689682	0.247511	0.441547	0.29626	0.0206497	0.0579257	0.117438	0.529838	1.17243	1.31472	1.23412	0.0235711	0.0169146	0.0317221	0.103962	0.101797	0.102563	0.102054
eA3A-BE3		0.0157653	0.0449082	0.210322	0.663724	2.6764	1.92747	0.82707	0.0455663	0.150825	0.889664	1.94533	4.40101	3.74459	2.48578	0.30254	0.21463	0.19206	0.22781	0.178802	0.173562	0.225796
		0.0139274	0.0481593	0.227526	0.641427	3.46834	2.31849	0.829328	0.0306422	0.126827	0.711312	1.66435	4.16729	3.356	2.03573	0.320213	0.23238	0.222327	0.200572	0.214107	0.181671	0.200705
		0.0186162	0.159378	0.47865	0.968664	3.40287	2.67404	1.16035	0.20434	0.799194	2.19667	3.14297	5.86077	4.84916	3.47734	0.205261	0.155884	0.179888	0.206723	0.215883	0.13375	0.11879
		0.016103	0.0841486	0.305499	0.757938	3.18254	2.30667	0.938915	0.0935164	0.358948	1.26588	2.25088	4.80969	3.98325	2.66628	0.276005	0.200965	0.198092	0.211702	0.202931	0.162994	0.181764
		0.00236255	0.0651711	0.150199	0.182834	0.439545	0.37343	0.191768	0.0962661	0.381453	0.811006	0.785238	0.91773	0.774663	0.737564	0.0618999	0.0400367	0.0218528	0.0142848	0.0209151	0.0256487	0.0559612
eA3A-MiniCGBE		0.0197458	0.0444281	0.336925	1.76962	20.1283	4.21536	1.80542	0.0419599	0.164149	0.325806	0.961288	2.4053	0.356721	0.287586	0.218121	0.158611	0.152155	0.192993	0.637125	0.209049	0.14116
		0.0153796	0.0398298	0.129414	0.825182	16.3571	1.59975	0.602844	0.017265	0.0247693	0.0679171	0.365409	0.789857	0.110508	0.0662767	0.325368	0.259708	0.230322	0.238658	0.342486	0.172419	0.185275
		0.0186287	0.10881	0.252589	2.09332	33.8682	5.49918	1.93607	0.0334511	0.0519699	0.190666	1.2458	3.8745	0.250982	0.208532	0.328855	0.244953	0.230453	0.293703	1.05149	0.225884	0.252602
		0.017918	0.0643558	0.239643	1.56271	23.4512	3.77143	1.44811	0.030892	0.0802962	0.194796	0.8575	2.35655	0.239404	0.187465	0.290782	0.22109	0.20431	0.241785	0.677034	0.202451	0.193012
		0.00226822	0.0385667	0.10436	0.658905	9.21635	1.98726	0.734931	0.0125447	0.0738816	0.128994	0.44928	1.5429	0.123514	0.112149	0.0629498	0.0546093	0.0451675	0.0504279	0.356183	0.0273365	0.0561226
eA3A-CGBE		0.00145964	0.0230907	0.170016	0.126792	0.962314	0.76932	0.309756	0.0418025	0.206018	0.226189	0.396281	0.302571	0.210284	0.0993974	0.209238	0.139034	0.143262	0.128553	0.0785194	0.0565495	0.0725679
		0.00573789	0.06721	0.216228	0.328329	1.45284	1.20096	0.594933	0.103747	0.342168	0.5554	0.692689	0.83061	0.524727	0.496417	0.172475	0.144166	0.135812	0.124462	0.13231	0.174838	0.0761964
		0.00652994	0.0442688	0.271406	0.517138	2.15514	1.8745	0.835581	0.0549443	0.338862	0.579059	0.617194	0.620994	0.361182	0.31005	0.207588	0.131896	0.137023	0.139256	0.147943	0.124856	0.093163
		0.00457582	0.0448565	0.219217	0.324086	1.52343	1.28159	0.58009	0.0668313	0.295683	0.453549	0.568721	0.584725	0.365398	0.301955	0.196434	0.138365	0.138699	0.130757	0.119591	0.118748	0.0806424
		0.0027276	0.0220655	0.0507608	0.195208	0.599538	0.556985	0.263226	0.0326384	0.0776696	0.197255	0.154035	0.265881	0.157264	0.198634	0.0207652	0.006162	0.00399786	0.00763918	0.0364177	0.0593805	0.0109939

## Sheet: Fig 2
		PolyC-1
		C-to-G editing							C-to-T editing							C-to-A editing
		C1	C2	C3	C4	C5	C6	C7	C1	C2	C3	C4	C5	C6	C7	C1	C2	C3	C4	C5	C6	C7
CDA1-BE3	rep_1	0.0140218	0.0635178	0.344441	0.389552	0.156108	0.133485	0.136219	18.9272	25.601	32.4263	32.5959	30.0464	28.4765	27.5872	0.145043	0.113656	0.117426	0.120661	0.0619679	0.0615009	0.0657103
	rep_2	0.00623798	0.0792778	0.614206	0.722206	0.172123	0.0662806	0.09971	13.1311	18.908	25.757	24.7723	21.4186	19.5231	18.3085	0.17139	0.135599	0.196684	0.151918	0.0770952	0.0894898	0.0709142
	rep_3	0.0168187	0.0519102	0.34642	0.381679	0.147711	0.125757	0.169658	48.3887	55.5395	62.6204	62.9117	60.3193	58.6855	57.6633	0.11728	0.084583	0.104586	0.0901909	0.0407356	0.0553804	0.0482967
	Average	0.0123595	0.0649019	0.435022	0.497812	0.158647	0.108508	0.135196	26.8157	33.3495	40.2679	40.0933	37.2614	35.5617	34.5197	0.144571	0.111279	0.139565	0.120923	0.0599329	0.0687904	0.0616404
	SD	0.00548273	0.0137362	0.15518	0.19437	0.0124023	0.0367732	0.0349852	18.9063	19.5063	19.6429	20.1447	20.4293	20.5201	20.5729	0.0270578	0.0255907	0.0498809	0.0308646	0.0182651	0.0181856	0.0118453
CDA1-MiniCGBE		0.095996	0.953881	4.54188	5.57119	2.40685	0.856452	0.878568	1.3142	5.08552	14.2393	13.755	6.00979	2.62103	2.04072	0.246613	0.38535	1.00121	1.40876	0.41344	0.240697	0.171319
		0.0351055	0.275411	4.09669	2.47752	0.415078	0.153576	0.15119	2.64311	6.37035	11.1358	8.76861	6.23929	4.75338	1.84742	0.43613	0.407896	0.961233	1.06065	0.226078	0.163447	0.217194
		0.0247769	0.251254	2.57484	2.0699	0.356673	0.181115	0.206538	2.18458	4.8827	7.94802	6.857	4.66441	3.75198	1.67286	0.266101	0.222824	0.66258	0.787779	0.233927	0.135311	0.099153
		0.0519595	0.493515	3.7378	3.37287	1.05953	0.397047	0.412098	2.0473	5.44619	11.1077	9.79355	5.63783	3.7088	1.85366	0.316281	0.33869	0.875008	1.08573	0.291148	0.179818	0.162556
		0.0384849	0.398871	1.03146	1.91468	1.16717	0.398094	0.404921	0.675008	0.806744	3.14575	3.56141	0.850782	1.06683	0.184009	0.104248	0.100974	0.185051	0.311251	0.105981	0.0545671	0.0595067
CDA1-CGBE		0.0196779	0.138393	2.4154	1.52993	0.212716	0.110959	0.154947	0.422429	1.23797	3.48207	2.85517	1.06852	0.706505	0.34957	0.215856	0.191121	0.552553	0.59235	0.114386	0.0887884	0.0809402
		0.0568828	0.473591	6.39964	4.68137	0.748764	0.351709	0.346219	1.0865	3.60355	10.4038	8.17738	3.22675	1.84566	0.914841	0.186018	0.297022	1.70012	1.44441	0.24947	0.115393	0.107207
		0.0190771	0.136437	2.22801	1.46402	0.210263	0.101437	0.13187	0.373897	1.39372	3.51353	2.79623	1.18702	0.716637	0.310614	0.175095	0.180877	0.679815	0.628548	0.150422	0.0839553	0.10312
		0.0318793	0.249474	3.68101	2.55844	0.390581	0.188035	0.211012	0.627609	2.07841	5.79981	4.60959	1.82743	1.0896	0.525008	0.192323	0.223007	0.977497	0.888435	0.171426	0.0960457	0.0970891
		0.0216558	0.194093	2.35626	1.83881	0.310198	0.141826	0.11766	0.398152	1.3231	3.98723	3.08993	1.21329	0.654786	0.338166	0.0210993	0.064303	0.629039	0.481826	0.0699487	0.0169289	0.0141338
CDA1(Δ194)-BE3		0.272411	2.12505	7.2758	4.26822	1.81846	0.697813	1.30852	13.6327	36.7165	47.6877	38.8418	17.5753	6.71713	9.05582	0.168308	0.47025	1.21259	0.989518	0.244428	0.155225	0.118831
		0.299567	2.64337	7.53073	4.37661	2.59138	0.99303	1.04897	15.7217	41.8621	55.6351	45.8732	19.2043	6.23948	8.5835	0.201003	0.603747	1.55605	1.3761	0.286199	0.131274	0.17007
		0.271583	2.21255	7.16107	3.94177	2.07806	0.870248	0.822061	15.4589	42.4425	56.5869	47.9782	20.3745	6.63903	8.50306	0.193887	0.420878	1.33649	1.07762	0.283213	0.133603	0.152397
		0.281187	2.32699	7.32253	4.19553	2.16264	0.853697	1.05985	14.9378	40.3404	53.3032	44.2311	19.0514	6.53188	8.71413	0.187733	0.498292	1.36838	1.14775	0.27128	0.140034	0.147099
		0.0159231	0.277464	0.189209	0.226348	0.393339	0.148303	0.24341	1.13783	3.15172	4.88643	4.78448	1.40585	0.25622	0.29864	0.0171942	0.0946045	0.173939	0.202608	0.0233027	0.0132071	0.0260273
CDA1(Δ194)-MiniCGBE
		0.705991	4.80975	15.3375	9.58513	3.63963	1.31905	1.08805	0.712476	3.81451	6.76478	3.70444	0.772321	0.189308	0.231903	0.275206	0.547598	1.14564	1.03431	0.16372	0.133698	0.164469
		0.710981	5.73822	16.8186	12.2336	4.54447	1.87214	1.78728	0.49349	2.58378	4.41453	2.38993	0.489046	0.142765	0.14083	0.224859	0.381181	0.974248	0.774752	0.132473	0.101344	0.130412
		0.59269	5.57931	16.1156	10.0869	3.52898	1.06817	1.17548	0.965462	4.52061	8.23614	4.56865	0.978156	0.227759	0.34095	0.214629	0.43656	1.58573	1.37009	0.202857	0.118192	0.13946
		0.669887	5.37576	16.0906	10.6352	3.90436	1.41978	1.35027	0.72381	3.63963	6.47182	3.55434	0.746508	0.186611	0.237895	0.238231	0.455113	1.23521	1.05972	0.16635	0.117745	0.14478
		0.0669015	0.496573	0.740844	1.40681	0.557104	0.411342	0.380978	0.23619	0.980185	1.92758	1.09709	0.245575	0.0425613	0.100194	0.032427	0.0847456	0.315424	0.29848	0.0352658	0.0161815	0.017641
CDA1(Δ194)-CGBE		0.285613	4.97194	14.0997	8.59119	2.96656	0.616285	0.621339	0.40232	2.01239	4.5929	3.38437	0.81892	0.161173	0.213124	0.175948	0.438364	1.5185	0.881705	0.185234	0.0924349	0.109375
		0.182692	4.96386	14.5177	8.94154	2.80851	0.462994	0.493651	0.324013	1.9031	4.3991	3.10843	0.813312	0.152167	0.245688	0.20985	0.37682	1.47123	0.835397	0.19146	0.0939152	0.110796
		0.275456	3.75647	10.7788	6.25624	2.29247	0.662944	0.577082	0.322401	1.62218	3.60718	2.55458	0.642987	0.120323	0.189235	0.222319	0.405884	1.26732	0.718299	0.183241	0.103561	0.111583
		0.24792	4.56409	13.1321	7.92966	2.68918	0.580741	0.564024	0.349578	1.84589	4.19972	3.01579	0.758406	0.144554	0.216016	0.202705	0.407023	1.41902	0.8118	0.186645	0.096637	0.110585
		0.0567173	0.69943	2.04868	1.45977	0.352534	0.104606	0.0648378	0.0456829	0.201299	0.522228	0.422579	0.0999957	0.0214627	0.0283377	0.0239968	0.0307879	0.13348	0.0842201	0.00428763	0.00604184	0.00111894
CDA1(Δ190)-BE3		0.0773994	0.619195	2.88313	3.67647	2.51548	1.09327	1.52864	3.64898	18.1042	46.152	42.8909	24.6414	11.102	13.4716	0.17924	0.285901	0.974037	0.877136	0.266585	0.184195	0.179324
		0.0329916	0.91084	3.82711	4.61071	2.83229	1.94191	1.65526	3.46779	18.7452	48.5906	41.8446	22.0226	8.93429	9.17413	0.142327	0.225827	0.622882	1.30658	0.279127	0.0939411	0.156139
		0.0267965	0.752323	3.9145	5.21386	3.78434	1.35439	1.78276	1.97166	10.7257	30.1285	26.7481	13.429	4.78138	5.37586	0.157006	0.239073	0.78135	1.06496	0.410614	0.14754	0.18326
		0.0457291	0.760786	3.54158	4.50035	3.04404	1.46319	1.65555	3.02948	15.8584	41.6237	37.1612	20.031	8.27254	9.34052	0.159524	0.250267	0.792756	1.08289	0.318775	0.141892	0.172908
		0.0276016	0.146007	0.571907	0.774612	0.660399	0.434655	0.12706	0.920566	4.45657	10.0296	9.03318	5.86548	3.21184	4.05042	0.0185849	0.0315622	0.175856	0.215282	0.0797819	0.0453915	0.0146547
CDA1(Δ190)-MiniCGBE		0.101472	2.41456	11.2825	12.0754	6.14608	1.84982	1.88905	0.132185	2.02635	9.18577	8.07865	1.91865	0.514095	0.710916	0.187833	0.36397	1.43254	1.42826	0.429864	0.150597	0.179166
		0.0784062	1.74104	8.83864	8.99944	5.35429	1.37572	1.49909	0.21254	1.85109	7.42185	6.6235	1.65161	0.594187	0.770321	0.191778	0.324244	1.13933	1.11688	0.35492	0.169188	0.215385
		0.0361424	1.38315	7.00656	7.29772	3.74572	1.07658	1.11368	0.107224	1.36401	5.46257	4.80135	1.08347	0.276392	0.408721	0.191738	0.219134	0.852239	0.952792	0.239672	0.14036	0.140985
		0.0720068	1.84625	9.04256	9.45752	5.08203	1.43404	1.50061	0.15065	1.74715	7.35673	6.50117	1.55124	0.461558	0.629986	0.19045	0.302449	1.14137	1.16598	0.341485	0.153382	0.178512
		0.0331315	0.523696	2.14524	2.42156	1.22312	0.389902	0.387687	0.0550326	0.343188	1.86246	1.64207	0.426539	0.165283	0.193909	0.00226618	0.0748375	0.290154	0.241507	0.0958052	0.0146146	0.0372046
CDA1(Δ190)-CGBE		0.0690146	2.08527	9.71538	7.76088	4.23327	1.30157	1.43074	0.0941337	1.32785	5.86749	4.19637	1.10404	0.329507	0.461644	0.180461	0.225948	1.0337	0.772413	0.292806	0.12673	0.139371
		0.0811217	2.49931	10.7016	9.68897	6.13872	1.90772	1.70782	0.227932	2.19402	8.78523	6.45227	1.74588	0.524079	0.797915	0.199491	0.393987	1.46641	1.22686	0.311361	0.178523	0.162156
		0.0780044	2.29115	11.9171	10.3836	5.5392	1.5681	1.54171	0.115492	1.69407	7.16113	5.16679	1.30387	0.326345	0.55627	0.169534	0.271965	1.39784	1.044	0.279909	0.11738	0.153093
		0.0760469	2.29191	10.778	9.2778	5.30373	1.59246	1.56009	0.145853	1.73864	7.27128	5.27181	1.38459	0.39331	0.605276	0.183162	0.2973	1.29932	1.01442	0.294692	0.140878	0.15154
		0.00628647	0.207019	1.10285	1.35883	0.974301	0.303808	0.139452	0.0718806	0.434806	1.46199	1.13161	0.32845	0.11326	0.173409	0.0151602	0.086837	0.232574	0.228661	0.0158105	0.0329354	0.0114714
CDA1(Δ188)-BE3		0.0706783	1.0142	4.85568	5.14994	3.92043	2.1961	2.4065	3.43224	18.1344	45.755	41.108	22.6186	10.5975	12.4698	0.162721	0.248202	0.841629	0.862993	0.348488	0.175885	0.198905
		0.0128363	0.542993	2.93968	2.69116	2.29935	1.02728	1.24651	2.32364	14.7574	38.3735	33.5245	18.4942	7.14007	6.7297	0.184445	0.151551	0.346637	0.585818	0.266713	0.115751	0.154176
		0.0415578	0.741918	4.07117	4.09803	3.4359	2.29676	1.71471	3.09181	18.3311	47.3822	40.0036	22.3298	8.20859	8.06138	0.146848	0.167624	0.860948	0.811335	0.272363	0.211058	0.159856
		0.0416908	0.766369	3.95551	3.97971	3.21856	1.84005	1.78924	2.94923	17.0743	43.8369	38.212	21.1475	8.64872	9.08696	0.164672	0.189126	0.683071	0.753382	0.295855	0.167565	0.170979
		0.0289212	0.236551	0.963222	1.23365	0.832105	0.705673	0.583574	0.567885	2.00887	4.80091	4.09687	2.30239	1.77025	3.00434	0.0188743	0.051789	0.291521	0.147395	0.0456687	0.0481949	0.024351
CDA1(Δ188)-MiniCGBE		0.0690146	2.08527	9.71538	7.76088	4.23327	1.30157	1.43074	0.0941337	1.32785	5.86749	4.19637	1.10404	0.329507	0.461644	0.180461	0.225948	1.0337	0.772413	0.292806	0.12673	0.139371
		0.0811217	2.49931	10.7016	9.68897	6.13872	1.90772	1.70782	0.227932	2.19402	8.78523	6.45227	1.74588	0.524079	0.797915	0.199491	0.393987	1.46641	1.22686	0.311361	0.178523	0.162156
		0.0780044	2.29115	11.9171	10.3836	5.5392	1.5681	1.54171	0.115492	1.69407	7.16113	5.16679	1.30387	0.326345	0.55627	0.169534	0.271965	1.39784	1.044	0.279909	0.11738	0.153093
		0.0760469	2.29191	10.778	9.2778	5.30373	1.59246	1.56009	0.145853	1.73864	7.27128	5.27181	1.38459	0.39331	0.605276	0.183162	0.2973	1.29932	1.01442	0.294692	0.140878	0.15154
		0.00628647	0.207019	1.10285	1.35883	0.974301	0.303808	0.139452	0.0718806	0.434806	1.46199	1.13161	0.32845	0.11326	0.173409	0.0151602	0.086837	0.232574	0.228661	0.0158105	0.0329353	0.0114714
CDA1(Δ188)-CGBE		0.0427959	2.26377	11.7118	9.80893	6.06367	1.09195	1.06241	0.0309539	0.420355	2.78964	3.06098	0.644127	0.144273	0.22357	0.161549	0.199429	0.923002	0.555774	0.189434	0.119772	0.13179
		0.0527891	1.68306	10.5737	13.0176	4.78007	1.21517	1.33588	0.210082	2.1619	10.9928	9.23692	1.79344	0.342814	0.549439	0.195551	0.307442	1.69251	1.9545	0.460385	0.157477	0.146505
		0.0588186	2.1906	10.6759	10.4131	6.65546	1.84809	1.47237	0.0915729	0.809816	4.4767	4.8829	1.18509	0.29787	0.459255	0.156539	0.308989	1.09996	0.99878	0.269542	0.118511	0.140066
		0.0514678	2.04581	10.9871	11.0799	5.83307	1.38507	1.29022	0.11087	1.13069	6.08637	5.72693	1.20755	0.261652	0.410755	0.171213	0.271953	1.23849	1.16969	0.306454	0.13192	0.139454
		0.00809265	0.316277	0.629642	1.7051	0.958725	0.405694	0.208763	0.0911098	0.91404	4.33199	3.1733	0.574984	0.104107	0.168261	0.0212261	0.0628127	0.403023	0.714853	0.139196	0.022142	0.00737689
		PolyC-2
		C-to-G editing							C-to-T editing							C-to-A editing
		C2	C3	C4	C5	C6	C7	C8	C2	C3	C4	C5	C6	C7	C8	C2	C3	C4	C5	C6	C7	C8
CDA1-BE3	rep_1	0.0948839	0.404807	0.297283	0.0759013	0.0126502	0.259337	0.18344	33.8772	38.1152	35.7811	33.3397	28.4946	24.7502	18.3176	1.51815	0.240335	1.43592	0.2783	1.2461	0.398475	0.493359
	rep_2	0.140154	0.640045	0.57463	0.0654053	0.140159	0.355091	0.177548	39.9158	45.0923	42.6535	38.8275	32.9362	28.8344	20.8737	1.8408	0.345704	1.66795	0.247613	1.47637	0.439121	0.499886
	rep_3	0.0657897	0.380878	0.242377	0.0761797	0.0311632	0.193904	0.124649	27.364	30.8508	29.0017	27.2567	23.299	20.259	14.9268	1.38507	0.277004	1.44392	0.276994	1.16345	0.398202	0.432801
	Average	0.100276	0.475243	0.37143	0.0724954	0.0613241	0.269444	0.161879	33.719	38.0194	35.8121	33.1413	28.2433	24.6146	18.0394	1.58134	0.287681	1.51593	0.267636	1.29531	0.411932	0.475349
	SD	0.0374743	0.143223	0.178105	0.00614182	0.0688976	0.0810673	0.0323762	6.27742	7.12126	6.82596	5.78792	4.8235	4.28932	2.98319	0.234341	0.0534898	0.131714	0.0173524	0.162159	0.0235464	0.0369913
CDA1-MiniCGBE		0.0674829	1.0123	0.824303	0.0578388	0.0530265	0.197653	0.0241006	3.4659	7.66458	3.92867	5.28327	1.24367	2.74286	2.63684	3.48523	0.771254	3.25868	0.544698	2.86818	0.544734	0.66524
		0.0467623	1.16165	0.760484	0.051683	0.0516838	0.246118	0.0418415	3.03209	7.49658	3.7335	4.97887	1.17148	2.85738	2.65312	3.55632	1.0632	3.32745	0.440533	2.71217	0.546361	0.551283
		0.0315812	0.889759	0.863439	0.0473951	0.0579169	0.226438	0.0631779	4.20133	9.15054	5.07007	5.9547	1.39519	2.79052	2.67476	3.75929	0.958244	3.57503	0.463312	2.88532	0.568562	0.542312
		0.0486088	1.02123	0.816075	0.0523056	0.0542091	0.223403	0.04304	3.56644	8.1039	4.24408	5.40561	1.27011	2.79692	2.65491	3.60028	0.930901	3.38705	0.482848	2.82189	0.553219	0.586278
		0.0180219	0.136164	0.0519682	0.00524962	0.00328055	0.0243748	0.0195662	0.591067	0.910303	0.721952	0.499286	0.114174	0.0575267	0.0190262	0.142217	0.147883	0.166383	0.0547615	0.0954037	0.0133124	0.0685299
CDA1-CGBE		0.0771871	1.35439	0.294737	0.0912222	0.0701873	0.19655	0.182456	1.57892	4.75812	2.16843	3.0809	0.715731	1.8808	1.7616	2.45628	0.659685	2.38616	0.392947	1.9509	0.603556	0.519251
		0.102612	1.23145	0.216658	0.0684359	0.0341972	0.0798488	0.0456101	2.04104	4.60685	2.72517	2.78246	0.62719	1.43693	1.20887	1.95005	1.06049	1.97281	0.353447	1.23164	0.638416	0.547279
		0.0465571	2.44181	0.600104	0.0931302	0.0517384	0.18626	0.0776023	2.48836	5.94422	3.36266	3.73002	0.848406	1.83654	1.79518	2.67981	1.47437	2.50392	0.408705	1.92448	0.377611	0.506947
		0.0754522	1.67588	0.3705	0.0842628	0.052041	0.15422	0.10189	2.03611	5.10306	2.75209	3.19779	0.730443	1.71809	1.58855	2.36205	1.06485	2.28763	0.385033	1.70234	0.539861	0.524492
		0.0280678	0.666151	0.202639	0.0137396	0.017997	0.0646124	0.071583	0.45474	0.732382	0.597571	0.484471	0.111339	0.244497	0.329237	0.373894	0.407362	0.278925	0.0284664	0.407853	0.14159	0.0206708
CDA1(Δ194)-BE3		0.886332	5.20525	1.41114	0.190492	0.120509	0.536476	0.67253	36.6428	59.0888	44.1649	17.2097	4.83594	7.67383	7.63109	2.40637	0.625869	2.08374	0.353747	2.08762	0.62198	0.559786
		0.629631	3.72228	0.940282	0.147012	0.133137	0.418859	0.712849	26.142	43.0866	31.6589	11.9492	3.73061	5.35883	5.80265	2.46867	0.646278	2.22736	0.377199	2.0803	0.587994	0.57971
		0.904419	4.51904	1.25886	0.161947	0.125282	0.464468	0.901383	39.6662	62.3534	48.2613	19.5858	6.10791	7.71525	8.24999	2.5668	0.635549	2.28569	0.473602	2.2826	0.589692	0.586641
		0.806794	4.48219	1.20343	0.166484	0.126309	0.473268	0.762254	34.1504	54.843	41.3617	16.2482	4.89149	6.91597	7.22791	2.48062	0.635899	2.19893	0.401516	2.15017	0.599889	0.575379
		0.153694	0.74217	0.240275	0.0220923	0.00637667	0.0593002	0.122164	7.09825	10.3113	8.6489	3.90806	1.18962	1.34868	1.27251	0.0808797	0.0102094	0.103936	0.0635201	0.114742	0.0191503	0.0139413
CDA1(Δ194)-MiniCGBE		0.435356	17.4422	7.04052	0.84261	0.753666	1.51674	1.78353	10.528	18.2521	4.72801	5.72523	0.997094	3.74506	4.00255	5.86095	3.07556	4.5877	0.716219	3.73101	0.655377	0.491523
		0.938071	26.4943	10.7753	0.813546	0.938071	1.97993	2.1667	17.4	28.2625	7.3095	9.04458	1.13316	6.52088	6.31337	9.72526	5.5703	7.57106	0.900707	6.18469	0.668254	0.522993
		0.830988	28.0703	10.6194	0.637266	1.08591	2.46754	2.56436	16.7831	27.9583	7.89701	9.10033	1.3255	5.75589	5.75594	8.65163	4.9146	6.69906	0.897262	5.59786	0.601588	0.520018
		0.734805	24.0022	9.47842	0.764474	0.925881	1.98807	2.17153	14.9037	24.8243	6.64484	7.95671	1.15192	5.34061	5.35729	8.07928	4.52015	6.28594	0.838062	5.17118	0.64174	0.511511
		0.264799	5.73559	2.11272	0.11112	0.166455	0.47545	0.390434	3.80197	5.69372	1.68581	1.93272	0.165004	1.43375	1.20589	1.99472	1.2933	1.53398	0.105534	1.28128	0.0353636	0.0173741
CDA1(Δ194)-CGBE		0.702056	16.3328	3.22535	0.495837	0.451646	1.43845	1.18798	5.5228	11.4632	2.50371	3.8493	0.819811	2.54334	2.61222	3.86374	2.82768	2.93593	0.583973	2.35184	0.490837	0.476184
		0.848414	25.728	5.59489	0.665001	0.458611	1.33003	1.97206	6.30591	13.5063	3.39378	4.19649	1.00891	3.00401	2.54543	4.88431	3.34776	3.21043	0.82531	2.70587	0.664843	0.733809
		1.06097	23.7502	4.55352	0.689424	0.412828	1.81648	1.49858	5.7466	12.6616	2.52239	3.86828	0.610982	2.41095	2.26237	3.41418	3.09624	2.64633	0.524294	2.08896	0.573822	0.47061
		0.87048	21.937	4.45792	0.616754	0.441028	1.52832	1.55287	5.85844	12.5437	2.80663	3.97136	0.813235	2.65277	2.47334	4.05408	3.09056	2.93089	0.644526	2.38222	0.576501	0.560201
		0.180473	4.95309	1.18766	0.105427	0.0246688	0.255372	0.39485	0.403357	1.02664	0.508578	0.195203	0.199046	0.311304	0.185733	0.753321	0.260088	0.282087	0.159382	0.309572	0.0870339	0.150374
CDA1(Δ190)-BE3		0.214734	2.67535	1.63078	0.249552	0.34821	0.858931	1.70623	9.22174	47.9369	30.184	15.3387	6.01821	6.98163	8.8968	1.43349	0.394628	1.4161	0.493302	1.35224	0.661598	0.441052
		0.199993	2.53627	1.54539	0.304541	0.240897	0.636345	1.60902	8.78595	46.3752	29.6577	16.063	5.61338	6.97699	8.7951	1.58633	0.409087	1.47725	0.349983	1.4227	0.59542	0.59087
		0.190179	1.87095	4.01952	0.174776	0.24158	0.457504	0.961189	8.26009	42.6473	27.782	13.8989	5.24801	6.13225	8.37334	1.29548	0.406048	1.36229	0.349518	1.27999	0.62704	0.560285
		0.201635	2.36086	2.39856	0.242956	0.276896	0.650927	1.42548	8.75593	45.6531	29.2079	15.1002	5.62653	6.69695	8.68841	1.43843	0.403254	1.41855	0.397601	1.35164	0.62802	0.530736
		0.0123597	0.429932	1.40444	0.0651334	0.0617608	0.20111	0.405012	0.481527	2.71774	1.26257	1.10156	0.385267	0.489054	0.277558	0.145487	0.00762385	0.0575164	0.0828799	0.0713581	0.0330999	0.0791594
CDA1(Δ190)-MiniCGBE		0.335194	14.0325	6.55248	1.29029	0.596933	1.93316	1.7908	1.95151	11.2316	3.43005	4.25665	1.05611	1.63471	1.75871	2.2684	2.32802	2.15361	0.716332	1.54286	0.633637	0.592312
		0.478068	13.3363	5.99545	1.02929	0.697509	1.53872	1.55177	1.29314	10.3791	3.11659	4.22691	1.07369	1.71637	1.64847	2.08474	2.57844	2.11871	0.770654	1.44989	0.645243	0.593005
		0.392113	12.5554	5.94105	1.17238	0.760457	1.59226	2.04375	1.48923	10.9595	3.49729	4.26986	0.946585	1.77849	1.81817	2.15477	2.23383	1.9806	0.843623	1.49334	0.586163	0.50294
		0.401792	13.3081	6.16299	1.16398	0.684966	1.68805	1.79544	1.57796	10.8567	3.34798	4.25114	1.02546	1.70986	1.74178	2.1693	2.3801	2.0843	0.77687	1.49537	0.621681	0.562752
		0.0719271	0.738939	0.338403	0.130704	0.0824804	0.213958	0.246023	0.338037	0.435413	0.203192	0.0219947	0.0688724	0.0721135	0.086104	0.0926852	0.178108	0.0914914	0.0638728	0.0465181	0.0313021	0.0518003
CDA1(Δ190)-CGBE		0.763504	18.8649	8.90755	1.95966	0.757142	2.3796	2.106	0.878029	8.1886	2.71044	3.91934	0.80168	1.55883	1.48248	1.69245	1.80696	1.73062	0.521734	1.14526	0.687149	0.502642
		0.35124	14.4757	6.57568	1.26101	0.667933	1.25527	1.34738	0.604592	7.07669	2.70628	3.16123	0.806123	1.44531	1.42804	1.82535	1.77923	1.56624	0.742787	1.26103	0.581548	0.426103
		0.587696	16.0943	7.59107	1.56719	0.844812	1.40808	1.80593	0.728502	7.08312	2.68136	3.47124	0.685655	1.44483	1.3225	1.49988	1.89772	1.41426	0.593822	1.17548	0.593803	0.508136
		0.56748	16.4783	7.69143	1.59595	0.756629	1.68098	1.75311	0.737041	7.44947	2.69936	3.51727	0.764486	1.48299	1.41101	1.67256	1.82797	1.57038	0.619448	1.19392	0.620833	0.47896
		0.206874	2.21966	1.16917	0.350211	0.0884405	0.609824	0.382057	0.136918	0.640115	0.015725	0.381147	0.0683059	0.065682	0.0813412	0.163645	0.0619737	0.158221	0.112733	0.0600453	0.0577572	0.0458578
CDA1(Δ188)-BE3		0.0812375	2.06298	1.49451	0.113726	0.178703	1.13717	1.7219	11.4197	56.6928	36.6958	18.9736	7.69984	8.57723	10.9002	0.893802	0.373604	1.13732	0.454651	1.2347	0.438423	0.471133
		0.387033	3.99905	2.01093	0.349067	0.424944	0.880283	1.74533	8.9391	60.6238	37.9875	17.9315	7.01167	7.20904	8.0438	1.54812	0.736058	1.44945	0.6298	1.47979	0.637419	0.561521
		0.223824	3.0977	2.01442	0.3626	0.492416	0.82369	1.64287	7.75325	51.2915	31.8411	15.1977	5.67167	6.65658	7.89658	1.50865	0.443173	1.41467	0.452101	1.33853	0.653562	0.555065
		0.230698	3.05324	1.83995	0.275131	0.365354	0.947046	1.70337	9.37068	56.2027	35.5081	17.3676	6.79439	7.48095	8.94684	1.31686	0.517612	1.33381	0.512184	1.35101	0.576468	0.52924
		0.153014	0.968797	0.299168	0.139944	0.165127	0.167063	0.0536873	1.87093	4.6854	3.24071	1.95007	1.03139	0.988773	1.69321	0.36691	0.192352	0.171052	0.101866	0.123023	0.119823	0.0504254
CDA1(Δ188)-MiniCGBE		0.76753	23.4292	11.0056	1.83426	1.09926	2.43919	2.69286	1.84078	15.084	5.06697	5.02155	1.37242	2.41973	2.14005	2.87501	2.99862	2.57584	1.17081	2.08142	0.786986	0.832473
		0.583733	17.7621	7.99028	1.1523	0.92487	1.58443	1.88006	1.37973	11.5155	3.60092	4.13924	1.10681	1.48592	1.59207	2.14547	2.61541	2.36533	0.947611	1.31155	0.60645	0.523075
		0.221003	16.602	7.96139	1.6656	0.662999	1.53624	1.81654	1.09421	10.4626	3.42821	3.35284	1.01336	1.4069	1.33149	1.82199	2.39869	1.79508	0.927077	1.25057	0.614484	0.506651
		0.524089	19.2644	8.98575	1.55072	0.89571	1.85329	2.12982	1.43824	12.354	4.03203	4.17121	1.1642	1.77085	1.68787	2.28083	2.67091	2.24542	1.01517	1.54784	0.669307	0.620733
		0.278103	3.65312	1.74928	0.355199	0.219588	0.507977	0.488641	0.376707	2.42211	0.900435	0.834815	0.186283	0.563334	0.412703	0.5394	0.303789	0.403957	0.135185	0.463093	0.101992	0.183556
CDA1(Δ188)-CGBE		0.376716	14.2703	7.0589	1.36335	0.852089	1.66839	1.4979	0.538154	6.31463	1.72213	2.81655	0.726495	1.29168	1.20203	1.38138	1.89253	1.63259	0.672689	1.34556	0.484304	0.618952
		0.470644	11.9832	5.48835	1.31055	0.376512	1.17303	1.38297	0.376512	5.19162	1.70155	2.38952	0.600966	1.33233	1.23828	1.58586	1.7667	1.67992	0.622673	1.20201	0.542947	0.528513
		0.644734	17.015	9.49313	2.20097	0.800356	1.95641	1.56365	0.622506	7.72927	2.18616	3.37917	0.874469	1.55615	1.29677	1.47464	1.77854	1.49687	0.592876	1.25977	0.585488	0.437255
		0.497365	14.4228	7.3468	1.62496	0.676319	1.59928	1.48151	0.51239	6.41184	1.86995	2.86175	0.733977	1.39338	1.24569	1.48063	1.81259	1.60313	0.629413	1.26911	0.537579	0.52824
		0.135993	2.51935	2.01785	0.499538	0.260926	0.39624	0.0914506	0.125004	1.27161	0.274044	0.496368	0.136905	0.142416	0.0478053	0.10237	0.0694827	0.0950177	0.0403313	0.0722308	0.0508055	0.0908489
		PolyC-3
		C-to-G editing							C-to-T editing							C-to-A editing
		C2	C3	C4	C5	C6	C7	C8	C2	C3	C4	C5	C6	C7	C8	C2	C3	C4	C5	C6	C7	C8
CDA1-BE3	rep_1	0.0747671	0.431777	0.298269	0.384537	0.168281	0.394191	0.196383	34.1735	37.7079	35.4871	33.9772	32.285	22.7821	7.53202	0.116867	0.139003	0.125239	0.0970074	0.145059	0.218558	0.0913031
	rep_2	0.0835056	0.594062	0.323253	0.433374	0.196501	0.528741	0.177971	41.1501	44.2434	42.4813	41.1761	38.4361	25.6496	8.22281	0.111941	0.140472	0.138326	0.0965353	0.134111	0.223729	0.0819152
	rep_3	0.0766638	0.515459	0.27498	0.3736	0.159363	0.373858	0.154312	36.5451	38.9048	37.3695	36.4459	34.6657	23.5815	7.03874	0.0996069	0.110993	0.139673	0.085867	0.11429	0.16099	0.0694301
	Average	0.0783121	0.513766	0.298834	0.39717	0.174715	0.432263	0.176222	37.2896	40.2854	38.446	37.1997	35.129	24.0044	7.59786	0.109472	0.130156	0.134413	0.0931366	0.131153	0.201092	0.0808828
	SD	0.00459652	0.0811561	0.0241419	0.0318267	0.0193868	0.0841682	0.02109	3.54735	3.47962	3.61922	3.65819	3.1016	1.47978	0.594775	0.00889097	0.0166118	0.00797305	0.00630004	0.0155966	0.0348256	0.010973
CDA1-MiniCGBE		0.185272	2.55079	0.796383	0.360027	0.0645674	0.235013	0.0719965	14.1993	16.4405	14.8185	13.3704	10.8766	3.41333	0.793728	0.118474	0.267277	0.383864	0.173121	0.0995463	0.153789	0.102798
		0.130892	2.66741	0.611742	0.358111	0.0627206	0.259814	0.0483782	12.1197	14.1867	12.6561	11.17	8.54324	1.6975	0.634866	0.151672	0.45778	0.365831	0.140123	0.173356	0.313992	0.113532
		0.179531	2.47732	0.545082	0.361162	0.0310284	0.268828	0.0496286	9.4313	11.7365	10.0084	8.69209	6.68652	1.42369	0.55816	0.126632	0.364066	0.445541	0.13801	0.151505	0.225306	0.0768538
		0.165232	2.56517	0.651069	0.359767	0.0527721	0.254552	0.0566678	11.9168	14.1212	12.4943	11.0775	8.70213	2.17817	0.662251	0.13226	0.363041	0.398412	0.150418	0.141469	0.231029	0.0977282
		0.0298772	0.0958568	0.130185	0.0015421	0.0188533	0.0175112	0.0132898	2.39048	2.35268	2.40913	2.34054	2.09957	1.07841	0.120148	0.0173	0.0952559	0.0417986	0.0196896	0.0379144	0.0802548	0.0188576
CDA1-CGBE		0.167822	3.92815	0.595737	0.313824	0.041144	0.23593	0.0519873	2.69257	4.84469	3.21574	2.03937	1.01537	0.299647	0.256536	0.137367	0.390679	0.426744	0.20064	0.169346	0.394588	0.13814
		0.371988	7.75681	1.36233	0.430122	0.12332	0.466296	0.115287	5.41978	8.08077	6.11378	4.4591	2.76374	0.735657	0.27188	0.17594	0.641349	0.50849	0.197283	0.113021	0.223887	0.11741
		0.222598	4.55502	0.652147	0.341296	0.055147	0.303305	0.0487078	3.48236	6.10428	4.08118	2.77771	1.59772	0.374933	0.334498	0.16352	0.490238	0.542789	0.216201	0.179057	0.34428	0.129431
		0.254136	5.41333	0.870073	0.361747	0.0732036	0.335177	0.0719939	3.86491	6.34325	4.47023	3.09206	1.79228	0.470079	0.287638	0.158942	0.507422	0.492675	0.204708	0.153808	0.320918	0.128327
		0.105673	2.05358	0.427242	0.0607867	0.0439631	0.118444	0.0375284	1.40327	1.63122	1.48768	1.24011	0.890275	0.233057	0.0413008	0.0196898	0.126215	0.0596172	0.0100938	0.0356549	0.0877157	0.0104091
CDA1(Δ194)-BE3		0.356305	15.0436	2.61028	2.48188	0.402153	0.725831	0.737759	14.6934	60.9856	33.972	19.0402	7.32258	7.06514	6.28064	0.134713	0.550847	0.302364	0.278998	0.130885	0.127967	0.0721257
		0.238211	7.21102	1.47678	1.27585	0.376936	0.515971	0.660566	14.8906	57.9033	34.8674	21.4072	9.1827	8.80391	8.12721	0.149196	0.366157	0.176453	0.218644	0.175527	0.14027	0.104705
		0.265356	11.6397	2.16075	2.17031	0.371501	0.671741	0.634519	13.3196	53.8929	30.9694	17.8914	7.02592	6.62039	5.37154	0.121781	0.486666	0.275724	0.215575	0.161549	0.138728	0.0790418
		0.286624	11.2981	2.08261	1.97602	0.38353	0.637848	0.677614	14.3012	57.5939	33.2696	19.4463	7.84373	7.49648	6.59313	0.13523	0.46789	0.251514	0.237739	0.155987	0.135655	0.0852907
		0.0618529	3.92746	0.570776	0.626053	0.0163553	0.108958	0.0536899	0.855831	3.55649	2.04174	1.79274	1.16903	1.1539	1.40416	0.013715	0.0937656	0.0663551	0.035764	0.0228347	0.00670239	0.0171649
CDA1(Δ194)-MiniCGBE		0.456216	39.8731	6.75549	4.3502	0.613354	1.39376	1.00134	3.44499	19.3283	4.55698	2.72079	0.968694	0.699521	0.57453	0.265861	1.319	0.930392	0.608141	0.286392	0.333524	0.119737
		0.473262	40.7654	6.4342	4.48695	0.617021	1.36698	1.09299	4.11684	21.0249	4.82956	3.18526	1.16641	0.76698	0.613309	0.256294	1.49614	1.15642	0.696141	0.299254	0.374642	0.139187
		0.597194	35.4277	6.11934	4.71661	0.919119	1.38372	1.43264	5.83699	23.6577	6.14929	4.75247	1.73666	1.18618	0.587092	0.42313	1.90695	1.38222	0.980729	0.390638	0.301763	0.12922
		0.50889	38.6887	6.43635	4.51792	0.716498	1.38149	1.17566	4.46628	21.337	5.17861	3.55284	1.29059	0.884228	0.591644	0.315095	1.57403	1.15634	0.761671	0.325428	0.336643	0.129381
		0.0769467	2.85915	0.318079	0.185154	0.175484	0.0135276	0.227227	1.23369	2.18154	0.851612	1.06455	0.398757	0.263666	0.0197861	0.0936835	0.301616	0.225913	0.194746	0.0568382	0.0365397	0.00972631
CDA1(Δ194)-CGBE		0.234252	28.4574	3.43103	3.85674	0.4625	0.823979	0.521466	1.60704	6.17884	1.46904	1.53422	0.745726	0.614459	0.394261	0.17314	0.691038	0.318557	0.446547	0.260943	0.40626	0.143843
		0.46651	39.5707	4.6416	5.93265	0.577004	1.19344	0.746548	2.176	9.34102	1.97267	1.94716	0.791342	0.706197	0.501918	0.215585	1.18267	0.525455	0.587497	0.25531	0.407496	0.157079
		0.315884	30.4925	4.00825	4.32929	0.536904	0.891439	0.518641	1.77916	7.41281	1.29185	1.6754	0.640754	0.518128	0.471157	0.173957	0.912056	0.470428	0.486437	0.289918	0.382971	0.125757
		0.338882	32.8402	4.02696	4.70623	0.525469	0.969618	0.595552	1.85407	7.64423	1.57785	1.71893	0.725941	0.612928	0.455778	0.187561	0.928588	0.438147	0.506827	0.268724	0.398909	0.142226
		0.117825	5.91692	0.605499	1.08808	0.0581021	0.196745	0.130774	0.291786	1.59374	0.353215	0.209879	0.0772194	0.0940439	0.0554515	0.0242731	0.246233	0.10716	0.0726535	0.0185698	0.0138166	0.0157237
CDA1(Δ190)-BE3		0.227876	6.26737	1.88806	2.06976	0.494447	0.838551	0.805348	7.06297	54.031	23.9596	18.2033	8.52059	5.81327	5.29662	0.126553	0.280634	0.252016	0.304025	0.185385	0.267173	0.0875757
		0.160697	4.8142	1.44515	1.55413	0.405494	0.679183	0.575491	5.90744	44.925	19.7448	14.1835	6.70536	4.68503	4.16299	0.115127	0.195578	0.211982	0.240856	0.191856	0.285536	0.108074
		0.105442	3.86094	0.972474	1.23969	0.248536	0.477221	0.453545	2.96035	36.4874	14.0748	9.17078	4.10747	2.55372	2.63878	0.0977147	0.151968	0.153434	0.18897	0.187455	0.226304	0.128374
		0.164672	4.98083	1.43523	1.62119	0.382826	0.664985	0.611461	5.31025	45.1478	19.2597	13.8526	6.44447	4.35067	4.0328	0.113132	0.209393	0.20581	0.244617	0.188232	0.259671	0.108008
		0.061314	1.21184	0.457874	0.41908	0.124512	0.181083	0.178639	2.1155	8.77393	4.96022	4.52537	2.2181	1.6553	1.33369	0.0145225	0.0654364	0.0495799	0.0576194	0.00330509	0.0303204	0.0203993
CDA1(Δ190)-MiniCGBE		0.422716	32.193	7.20863	7.85121	1.32783	1.85468	1.55234	3.06763	19.6157	4.47337	3.77041	1.85934	1.21952	0.725972	0.219916	1.19936	0.900552	0.824883	0.394464	0.496292	0.164703
		0.310837	18.981	3.58501	4.438	0.792202	1.14893	0.920502	1.9143	12.6438	2.73625	2.37935	1.2289	0.810666	0.427607	0.243023	0.99651	0.702299	0.560145	0.305304	0.497031	0.161533
		0.315118	22.0987	4.39248	5.00021	0.865757	1.36291	1.17705	2.03847	13.6235	2.8858	2.46688	1.30561	0.843008	0.56137	0.197112	0.915142	0.649919	0.579941	0.396606	0.468044	0.184549
		0.349557	24.4242	5.06204	5.76314	0.995264	1.45551	1.21663	2.34013	15.2943	3.36514	2.87221	1.46462	0.957731	0.57165	0.220017	1.037	0.750923	0.654989	0.365458	0.487122	0.170262
		0.0633936	6.90622	1.90234	1.83004	0.290351	0.361875	0.317771	0.633085	3.77433	0.962667	0.779091	0.343983	0.227291	0.149448	0.0229556	0.14637	0.132202	0.147465	0.052106	0.0165265	0.0124744
CDA1(Δ190)-CGBE		0.225983	20.2732	3.99724	6.56252	0.875908	1.23906	0.711988	1.12836	4.29401	0.962854	1.73196	0.777787	0.629855	0.458402	0.12123	0.570574	0.312105	0.509336	0.263961	0.408915	0.129504
		0.286378	27.2211	4.66824	7.12003	0.919897	1.31158	0.851084	1.29187	5.37795	1.26737	2.08183	0.989711	0.800886	0.521994	0.147903	0.880115	0.344018	0.562341	0.328362	0.477643	0.155311
		0.439566	25.3445	4.68341	7.80431	1.19589	1.58017	1.02843	1.85592	7.76582	1.78218	3.10952	1.6667	1.03328	0.598944	0.225404	0.896406	0.418085	0.691539	0.319693	0.289463	0.129578
		0.317309	24.2796	4.44963	7.16228	0.997232	1.37694	0.863834	1.42538	5.81259	1.33747	2.30777	1.14473	0.821341	0.526447	0.164846	0.782365	0.358069	0.587739	0.304005	0.392007	0.138131
		0.1101	3.5943	0.391854	0.621969	0.173444	0.179699	0.158606	0.381713	1.77625	0.414135	0.716033	0.464292	0.202489	0.0703765	0.0541143	0.183597	0.0543695	0.0937192	0.034949	0.0952227	0.0148784
CDA1(Δ188)-BE3		0.0934267	1.92023	0.611305	0.798474	0.217435	0.360144	0.239205	2.79203	24.6	9.76249	7.60429	4.0612	2.37128	1.86781	0.118973	0.138622	0.179631	0.173347	0.209425	0.30734	0.111779
		0.141274	3.00723	0.957243	1.47148	0.352155	0.480819	0.419348	4.22373	37.4319	15.4743	11.4839	6.26358	3.7384	3.05488	0.0980278	0.139283	0.1758	0.203702	0.198112	0.286437	0.109721
		0.125937	3.58037	1.13289	1.35358	0.358048	0.59541	0.397308	3.86526	36.3961	14.7361	11.1708	5.97248	3.40512	2.72917	0.109751	0.16474	0.174398	0.221513	0.200429	0.288396	0.109541
		0.120213	2.83594	0.90048	1.20784	0.309213	0.478791	0.351954	3.62701	32.8093	13.3243	10.0864	5.43242	3.1716	2.55062	0.108917	0.147548	0.17661	0.199521	0.202656	0.294058	0.110347
		0.024432	0.843222	0.265386	0.359393	0.0795364	0.117646	0.0982629	0.744995	7.12831	3.10662	2.15522	1.1964	0.712849	0.613347	0.0104975	0.0148918	0.00270922	0.0243536	0.00597617	0.0115443	0.00124347
CDA1(Δ188)-MiniCGBE		0.375011	26.2192	5.674	7.03574	1.39852	1.50047	1.02656	2.17179	16.363	3.3776	2.88027	1.64317	0.977887	0.556784	0.189601	0.951519	0.763306	0.737389	0.479348	0.583653	0.171268
		0.341974	29.9534	6.17571	6.88726	1.20461	1.59386	1.15484	2.33344	16.4116	3.66404	3.02788	1.6565	0.974937	0.597517	0.194415	1.09162	0.840321	0.730949	0.430904	0.528487	0.183552
		0.284143	22.7098	4.84656	5.81288	1.12494	1.29581	0.973186	2.02332	14.0514	3.02341	2.56938	1.27062	0.876589	0.444176	0.156633	0.976079	0.630355	0.664371	0.437674	0.502273	0.160822
		0.333709	26.2941	5.56542	6.57863	1.24269	1.46338	1.05153	2.17618	15.6087	3.35502	2.82584	1.52343	0.943138	0.532826	0.180216	1.00641	0.74466	0.710903	0.449309	0.538138	0.171881
		0.0459943	3.6224	0.67119	0.6673	0.14071	0.152445	0.0933657	0.155103	1.34885	0.32091	0.234046	0.219043	0.0576519	0.0794285	0.0205648	0.0748144	0.106218	0.0404264	0.026234	0.0415396	0.0113772
CDA1(Δ188)-CGBE		0.335233	24.4174	5.1306	8.79207	1.2539	1.49221	0.868569	1.32124	5.42542	1.31385	2.3569	1.18381	0.803093	0.559285	0.144773	0.717009	0.354696	0.671649	0.337756	0.421613	0.159887
		0.248869	17.1345	3.75839	6.18707	0.892173	1.03474	0.593976	0.910753	4.03651	0.83153	1.60784	0.867416	0.532349	0.457629	0.130501	0.580694	0.319943	0.4883	0.305395	0.423299	0.128409
		0.452214	24.5473	5.366	8.96072	1.36858	1.5459	0.922879	1.63557	5.74864	1.50353	2.43957	1.24913	0.912602	0.502547	0.183747	0.783021	0.360752	0.688262	0.302053	0.290383	0.0944219
		0.345439	22.0331	4.75166	7.97995	1.17155	1.35762	0.795141	1.28919	5.07019	1.21631	2.13477	1.10012	0.749348	0.506487	0.153007	0.693575	0.34513	0.616071	0.315068	0.378432	0.127573
		0.102056	4.24278	0.868216	1.55497	0.248649	0.280902	0.176318	0.36347	0.909663	0.346459	0.458199	0.204157	0.195741	0.0509425	0.0275616	0.103179	0.0220218	0.110964	0.0197197	0.0762573	0.0327408
the percentage of G substituted C in all edit events at the C3 position
		FL	Δ195	Δ194	Δ193	Δ192	Δ190	Δ188
		PolyC-1
CDA1Δ-BE3		1.3028	1.8011	8.53127	6.32771	8.94118	8.07378	8.09192
CDA1Δ-MiniCGBE		23.7589	49.2789	64.3258	52.1887	55.8884	55.2081	55.914
CDA1Δ-CGBE		35.5769	58.3452	69.9429	65.135	63.4991	59.7753	63.579
		PolyC-2
CDA1Δ-BE3		1.21408	1.54082	2.69691	5.84276	6.73667	4.85072	5.08564
CDA1Δ-MiniCGBE		10.2511	47.6862	44.9888	44.3954	43.7989	50.1128	56.1603
CDA1Δ-CGBE		20.8711	45.3063	57.9562	61.0263	67.8598	64.1001	67.2366
		PolyC-3
CDA1Δ-BE3		1.2509	1.15878	5.86292	6.05084	6.35442	9.83995	7.84443
CDA1Δ-MiniCGBE		15.2155	59.9998	62.7945	54.316	53.2137	59.7452	61.1745
CDA1Δ-CGBE		43.5974	79.0248	79.3665	80.5196	78.266	78.8279	79.219

## Sheet: Fig 3
C-to-G editing
		CAN1-1		CAN1-2			CAN1-3		CAN1-4
		C2	C3	C2	C3	C4	C3	C5	C3	C4	C6
CDA1-BE3	rep_1	0.126566	0.247018	0.105346	0.257336	0.19064	0.297856	0.495227	0.0800605	0.347777	0.0906428
	rep_2	0.225177	0.688327	0.073522	0.260505	0.125669	0.335795	0.346148	0.126819	0.126819	0.193683
	rep_3	0.095202	0.169196	0.0946599	0.220625	0.159738	0.336192	0.41689	0.044271	0.238907	0.0230338
	Average	0.148982	0.36818	0.0911761	0.246155	0.158682	0.323281	0.419422	0.0837167	0.237834	0.102453
	SD	0.0678249	0.279972	0.0161957	0.0221667	0.0324985	0.0220194	0.074572	0.0413951	0.110483	0.0859353
CDA1Δ195-BE3		0.074135	0.15597	0.0556219	0.205144	0.0842052	0.0644479	0.0961023	0.0187699	0.193271	0.00942241
		0.0402519	0.0402519	0.0537442	0.304141	0.0178635	0.0650195	0	0	0.182763	0
		0.0681085	0.100902	0.0444305	0.184314	0.0857198	0.155619	0.166319	0.0125851	0.184815	0.00892221
		0.0608318	0.0990411	0.0512655	0.2312	0.0625962	0.0950289	0.0874739	0.0104517	0.18695	0.00611487
		0.0180756	0.0578814	0.0059933	0.0640217	0.038747	0.0524736	0.0834947	0.00956509	0.00556997	0.00530154
CDA1Δ194-BE3		0.329274	1.68537	0.0912516	0.527452	0.263184	1.08299	0.220994	0.256677	0.222215	0.0960395
		0.274019	2.07832	0.128685	0.744894	0.315553	1.00239	0.392455	0.424296	0.295287	0.294855
		0.168399	1.15256	0.069902	0.467094	0.286656	0.767264	0.365647	0.880314	0.315073	0.328799
		0.257231	1.63875	0.0966128	0.579813	0.288464	0.950883	0.326365	0.520429	0.277525	0.239898
		0.0817414	0.464637	0.0297558	0.146114	0.0262315	0.164046	0.0922331	0.322741	0.0489107	0.125736
CDA1Δ192-BE3		0.0702965	2.08367	0.0550611	0.395949	0.185758	0.440992	0.295992	0.6917	0.27126	0.571703
		0.0877529	1.93566	0.0194199	0.416524	0.311214	0.305809	0.248026	0.532593	0.286106	0.587972
		0.0814031	3.43132	0.0228025	0.319174	0.182392	0.49281	0.292131	0.477095	0.249973	0.503147
		0.0798175	2.48355	0.0324278	0.377215	0.226455	0.413204	0.278716	0.567129	0.269113	0.554274
		0.00883552	0.824125	0.0196738	0.0513071	0.0734232	0.0965479	0.0266487	0.111393	0.0181621	0.0450182
CDA1-CGBE		0.617599	3.88359	0.532308	1.17934	1.93983	2.29374	3.17323	0.872524	0.336892	0.452365
		0.339734	10.3184	0.238359	0.919244	1.10206	2.48571	4.00405	0.761141	0.25115	0.353398
		0.533412	3.65636	0.281179	0.912457	1.17247	0.722516	1.26408	0.992115	0.280212	0.437256
		0.496915	5.9528	0.350616	1.00368	1.40479	1.83399	2.81379	0.87526	0.289418	0.414339
		0.142482	3.78246	0.1588	0.152163	0.464698	0.967338	1.40491	0.115511	0.0436061	0.0533153
CDA1Δ195-CGBE		1.2598	29.3699	0.420611	14.8931	2.97966	24.0615	2.57691	9.32784	1.07775	0.421007
		0.592635	24.4734	0.416617	13.5976	4.50222	19.8143	2.26287	11.1487	0.684197	0.414955
		0.712539	24.8162	0.278943	9.43868	3.02353	25.0067	2.65104	6.00751	0.453964	0.357403
		0.854993	26.2198	0.372057	12.6431	3.5018	22.9608	2.49694	8.82802	0.738639	0.397789
		0.355667	2.73342	0.0806638	2.84972	0.866666	2.76563	0.206069	2.60679	0.315439	0.0351055
CDA1Δ194-CGBE		1.79914	23.789	0.214825	5.2	1.89346	8.12492	2.30271	25.04	3.15	0.99
		1.85779	25.5014	0.270856	8.13638	3.0186	6.4125	1.24707	12.5224	1.57748	1.28505
		1.15143	25.4658	0.199165	7.50445	2.99584	10.1858	2.79786	14.727	1.72097	1.60049
		1.60279	24.9187	0.228282	6.94694	2.63597	8.24106	2.11588	17.4298	2.14948	1.29185
		0.391985	0.978566	0.0376923	1.54554	0.64313	1.88932	0.792096	6.68217	0.869438	0.305303
CDA1Δ192-CGBE		0.745216	29.3645	0.06611	1.1483	0.653501	1.91297	1.21501	5.38456	1.40506	1.93318
		0.387708	12.8482	0.0882297	2.40857	1.4824	1.30728	0.877726	5.34489	1.9108	2.05083
		0.316735	13.187	0.0888814	2.47094	1.46536	3.25857	2.24587	0.86751	0.404382	0.349716
		0.483219	18.4666	0.0810737	2.00927	1.20042	2.1596	1.4462	3.86565	1.24008	1.44457
		0.229654	9.4394	0.012963	0.746275	0.473722	0.998753	0.712771	2.59654	0.766641	0.949999
		CAN1-1			CAN1-2			CAN1-3			CAN1-4
		C2G3	G2C3	G2G3	C2G3C4	C2C3G4	G2C3C4	G3C5	C3G5	G3G5	G3C4C6	C3G4C6	G3G4C6
CDA1-BE3	rep_1	1.11504	0.55018	0.0183441	0.135775	0.079876	0.0596756	0.0833741	0	0.0277898	0.346124	0.624554	0.00154974
	rep_2	0.546524	0.141919	0.00517331	1.12719	0.36431	0.390834	0.10941	0	0.0523629	0.0443262	0.139655	0
	rep_3	1.28174	0.835049	0.0300987	0.300377	0.151118	0.134149	0.0591721	0	0.027399	0.371818	0.73492	0.00445025
	Average	0.9811	0.509049	0.0178721	0.521114	0.198435	0.194886	0.0839855	0	0.0358506	0.254089	0.49971	0.002
	SD	0.385473	0.34839	0.0124694	0.531291	0.148003	0.173733	0.0251246	0	0.0143014	0.182114	0.316662	0.00225903
CDA1Δ195-BE3		3.67783	0.942857	0.00937998	3.83966	2.08237	1.17571	0.586366	0	0.0184298	0.350666	1.28968	0.0258292
		1.73077	0.919913	0	6.78828	0.657895	1.70455	0.892857	0	0	0	0	0.00542162
		2.37106	1.12762	0.0236967	3.76213	2.1051	1.16776	1.07323	0	0.0917993	0.213781	1.07237	0.0107622
		2.59322	0.996798	0.0110256	4.79669	1.61512	1.34934	0.850818	0	0.036743	0.188149	0.78735	0.0140043
		0.992361	0.113877	0.0119337	1.7252	0.829061	0.307643	0.24614	0	0.0485624	0.176733	0.690469	0.0105831
CDA1Δ194-BE3		2.32762	0.212166	0.00410644	0.689182	0.205525	0.0686945	1.72662	0	0.00779909	1.29864	0.547089	0.0951223
		2.96102	0.193491	0.00500468	1.0492	0.291298	0.0953338	1.36167	0	0.0504079	0.859424	0.191243	0.0254642
		2.82044	0.210267	0.0208743	0.671115	0.290459	0.0622837	1.25287	0	0.0260485	0.792743	0.215765	0.0963501
		2.70303	0.205308	0.00999514	0.803167	0.262427	0.0754374	1.44705	0	0.0280852	0.983602	0.318033	0.0723122
		0.332621	0.0102779	0.00943233	0.213266	0.0492811	0.0175265	0.248145	0	0.0213773	0.27486	0.198747	0.0405762
CDA1Δ192-BE3		4.20486	0.0705785	0	1.5107	0.843071	0.190331	1.94311	0	0.00739098	2.65703	0.691517	0.661582
		4.19372	0.0729899	0	1.60075	2.53817	0.142456	2.21479	0	0	1.99749	0.179413	0.382154
		6.36061	0.0943543	0.00542199	1.23909	0.612238	0.0715032	2.14259	0	0.0016462	1.88465	0.129826	0.264627
		4.91973	0.0793076	0.00180733	1.45018	1.33116	0.134763	2.10016	0	0.00301239	2.17973	0.333585	0.436121
		1.24785	0.0130865	0.00313039	0.188273	1.05165	0.0597862	0.140718	0	0.00388027	0.41719	0.310968	0.203906
CDA1-CGBE		10.5894	0.426828	0.587541	5.848	7.21478	0.501232	2.6791			4.20113	1.97313	0.761343
		45.3439	1.10051	0.0921803	7.67208	7.63233	0.836809	3.05048	1.10682	1.73275	6.20909	2.6542	0.681513
		8.82105	0.410227	0.444741	7.05799	7.24006	0.891681	1.77158	1.47658	1.09375	5.51212	2.29773	0.624105
		21.5848	0.645856	0.374821	6.85936	7.36239	0.743241	2.50039	1.2917	1.41325	5.30745	2.30835	0.688987
		20.595	0.393832	0.254975	0.928122	0.234114	0.211374	0.657915	0.261459	0.451842	1.01951	0.34066	0.068924
CDA1Δ195-CGBE		55.051	2.02142	0.0698504	62.4618	10.8593	1.36682	49.1568	5.12473	0.753745	55.5175	5.00151	0.968956
		59.031	2.03022	0.0966156	51.8036	10.3863	1.67958	44.8817	5.66374	0.371737	57.0791	4.05329	0.913256
		55.3008	2.03846	0.0596662	57.6523	11.7053	1.92238	43.8893	4.14565	0.768765	50.4142	4.92859	0.873804
		56.4609	2.03003	0.0753774	57.3059	10.9836	1.65626	45.9759	4.97804	0.631416	54.3369	4.66113	0.918672
		2.22925	0.00851718	0.0190847	5.33751	0.668221	0.278515	2.79903	0.769605	0.225014	3.48579	0.527665	0.0478064
CDA1Δ194-CGBE		52.5003	3.64732	0.0560203	50.566	17.8644	1.99208	37.1672	9.54793	0.480038	42.9793	11.3654	1.25659
		54.9837	3.74705	0	52.6446	18.6168	1.51888	39.9831	7.62493	0.46729	53.745	10.1902	0.985936
		56.8357	3.69029	0.124654	49.7437	18.6279	1.91347	42.7187	11.2822	0.415883	44.6501	7.29119	0.720431
		54.7732	3.69489	0.0602248	50.9848	18.3697	1.80814	39.9564	9.48501	0.454403	47.1248	9.6156	0.987653
		2.17537	0.0500267	0.0624333	1.49508	0.437658	0.253576	2.77584	1.82943	0.0339631	5.7938	2.09701	0.268085
CDA1Δ192-CGBE		62.593	1.50353	0.0176346	39.068	23.2187	2.29697	28.8585	20.7288	0	39.6474	22.3712	1.42639
		64.836	1.69178	0.0443183	62.7001	27.0441	1.38497	23.4917	18.9337	0	35.9983	23.5654	1.53136
		62.4413	1.34908	0.0160211	46.6389	27.8747	1.54978	28.7873	22.3059	0.188679	18.7603	12.0078	1.12891
		63.2901	1.5148	0.0259913	49.469	26.0458	1.74391	27.0458	20.6561	0.0628931	31.4687	19.3148	1.36222
		1.34093	0.17163	0.0158921	12.0676	2.48336	0.486008	3.07816	1.68725	0.108934	11.156	6.35619	0.208761

## Sheet: Fig 4
		C-to-G editing
		A1(R33A)-miniCGBE
		rep_1	rep_2	rep_3	Average	SD
site 1	C3	0.108269	0.119515	0.109654	0.112479	0.00613257
	C4	0.0257422	0.0226773	0.0293694	0.0259296	0.00335
	C6	0.0393705	0.0459677	0.089467	0.0582684	0.0272194
site 2	C1	0.0142878	0.00790914	0.0145529	0.0122499	0.00376157
	C2	0.0121709	0.0126629	0.00841103	0.0110816	0.00232583
	C3	0.0216955	0.0197944	0.0305755	0.0240218	0.00575475
	C4	0.0338668	0.0411672	0.0198819	0.0316386	0.0108162
	C6	3.77982	6.49069	3.91289	4.7278	1.52816
	C10	0.0153453	0.00553971	0.0114843	0.0107897	0.00493953
site 3	C3	0.0113085	0.00849337	0.0120749	0.0106256	0.00188591
	C4	0.0121426	0.00938324	0.00832659	0.00995082	0.00197032
	C6	4.54762	2.14222	5.75126	4.14703	1.83756
site 4	C1	0.00279706	0.00366441	0.00372639	0.00339595	0.00051958
	C3	0.0816786	0.0381228	0.0253923	0.0483979	0.0295164
	C4	0.0237633	0.0161363	0.0187113	0.019537	0.00387992
	C6	4.17949	3.24006	1.25562	2.89172	1.49273
site 5	C3	0.208363	0.193781	0.168886	0.190343	0.019962
	C4	0.0495109	0.0326248	0.0226909	0.0349422	0.0135594
	C6	4.91799	6.25684	4.35499	5.17661	0.976944
site 6	C2	0.0168964	0.0110587	0.010344	0.0127663	0.00359454
	C3	0.0924252	0.101013	0.0620804	0.085173	0.0204546
	C4	0.0946324	0.0995047	0.101763	0.0986332	0.00364411
	C6	0.704002	0.620335	0.922389	0.748909	0.155954
site 7	C3	0.412222	0.254881	0.225281	0.297461	0.100481
	C4	0.0400199	0.031336	0.0247034	0.0320198	0.00768111
	C6	0.603174	0.391562	0.356303	0.450346	0.133522
	C7	0.0652191	0.0641816	0.0619859	0.0637955	0.00165083
site 8	C3	0.238565	0.2039	0.0555947	0.16602	0.097189
	C4	0.220506	0.171812	0.0613716	0.15123	0.0815392
	C6	0.842409	0.950711	0.450738	0.747953	0.26303
	C7	0.0695566	0.056652	0.0148252	0.0470113	0.028611
site 9	C2	0.134476	0.129618	0.129636	0.131243	0.00279906
	C3	0.210478	0.237349	0.170073	0.205967	0.033864
	C4	0.346327	0.402169	0.259801	0.336099	0.071733
	C6	2.70858	3.7013	2.39433	2.93474	0.682202
site 10	C3	0.0122494	0.0172474	0.0146487	0.0147152	0.00249964
	C6	0.00490081	0.00479115	0.0068923	0.00552809	0.00118271
	C8	0.00245003	0.00191672	0.00516963	0.00317879	0.00174461
	C10	0.00735035	0.00239571	0.0112003	0.00698213	0.00441384
site 11	C3	0.0295939	0.0253559	0.0258581	0.026936	0.00231547
	C6	2.18514	3.47984	4.96187	3.54228	1.38942
site 12	C3	0.0382059	0.0355746	0.0274154	0.033732	0.00562633
	C6	0.0940439	0.0332694	0.0866878	0.0713337	0.0331692
site 13	C3	0.023405	0.0635136	0.0166091	0.0345092	0.0253473
	C6	1.99754	1.04159	2.87263	1.97059	0.915817
	C9	0.00508808	0.00635067	0.00452983	0.00532286	0.000932849
site 14	C3	0.00529045	0.0169635	0.0147257	0.0123266	0.00619534
	C6	1.96056	4.43872	4.16248	3.52059	1.35806
	C9	0	0.0141433	0.00981319	0.0079855	0.00724663
site 15	C3	0.0366522	0.0245738	0.0268634	0.0293632	0.00641549
	C5	2.00177	3.24053	5.35659	3.53296	1.69642
	C6	0.0153057	0.0204909	0.0120248	0.0159405	0.00426858
	C8	0.0214824	0.0492237	0.0360744	0.0355935	0.0138769
		A1(R33A)-CGBE
		rep_1	rep_2	rep_3	Average	SD
site 1	C3	0.122512	0.132394	0.129785	0.12823	0.00512105
	C4	0.0535103	0.0493301	0.0517195	0.05152	0.00209724
	C6	0.136266	0.105609	0.122983	0.121619	0.0153737
site 2	C1	0.0299668	0.0274952	0.0385059	0.0319893	0.00577725
	C2	0.03179	0.0302055	0.0403462	0.0341139	0.00545519
	C3	0.0682278	0.0662193	0.0611636	0.0652036	0.00363995
	C4	0.0596453	0.0658327	0.0621718	0.0625499	0.00311099
	C6	5.02577	10.0027	3.48319	6.17056	3.40719
	C10	0.0401355	0.0414352	0.0464775	0.0426828	0.00335
site 3	C3	0.0308268	0.0315252	0.0292198	0.0305239	0.00118217
	C4	0.0278255	0.0256926	0.0245073	0.0260084	0.00168151
	C6	3.60589	2.02609	1.49955	2.37718	1.09618
site 4	C1	0.0538401	0.00537449	0.00974094	0.0229852	0.0268102
	C3	0.0230428	0.0405333	0.0375745	0.0337169	0.00936164
	C4	0.142961	0.0866783	0.0879786	0.105873	0.032126
	C6	2.94088	2.08621	1.87353	2.30021	0.564939
site 5	C3	0.143271	0.163179	0.207762	0.171404	0.0330233
	C4	0.0557643	0.0538409	0.0580936	0.0558996	0.00212958
	C6	2.69038	5.15624	7.49702	5.11455	2.40359
site 6	C2	0.0255902	0.0335541	0.0240961	0.0277468	0.00508444
	C3	0.0422222	0.0372375	0.0353246	0.0382614	0.00356097
	C4	0.0756599	0.0690398	0.040575	0.0617582	0.0186414
	C6	0.610995	0.357642	0.370164	0.446267	0.142796
site 7	C3	0.337587	0.336983	0.226659	0.30041	0.0638709
	C4	0.0652338	0.0586619	0.052231	0.0587089	0.00650154
	C6	0.663531	0.623835	0.415374	0.56758	0.1333
	C7	0.113181	0.0925437	0.0991284	0.101618	0.0105415
site 8	C3	0.195548	0.9808	7.69378	2.95671	4.12117
	C4	0.123937	0.650545	0.756561	0.510348	0.338813
	C6	2.72947	2.09896	1.56092	2.12978	0.584881
	C7	0.0826232	0.263441	0.254539	0.200201	0.101923
site 9	C2	0.217409	0.23758	0.182114	0.212368	0.0280743
	C3	0.178895	0.201518	0.152404	0.177606	0.0245824
	C4	0.259897	0.281733	0.197841	0.24649	0.0435235
	C6	1.69378	2.10732	1.02999	1.61036	0.543487
site 10	C3	0.0305115	0.032809	0.0301964	0.0311723	0.0014262
	C6	0.0341216	0.0454661	0.0372976	0.0389618	0.00585251
	C8	0.0279545	0.0303874	0.0368963	0.031746	0.00462314
	C10	0.0721895	0.0699554	0.0773363	0.0731604	0.00378499
site 11	C3	0.0657116	0.091024	0.0721391	0.0762916	0.0131572
	C6	3.74291	2.55574	5.00051	3.76639	1.22256
site 12	C3	0.0793595	0.0804826	0.0836268	0.0811563	0.002212
	C6	0.131605	0.152677	0.138182	0.140821	0.0107809
site 13	C3	0.0347267	0.04348	0.0417877	0.0399981	0.00464296
	C6	6.14281	9.927	7.68701	7.91894	1.90273
	C9	0.036866	0.0483001	0.0474834	0.0442165	0.00637879
site 14	C3	0.0542642	0.0504766	0.0555356	0.0534254	0.00263171
	C6	8.73499	11.2381	7.32241	9.0985	1.983
	C9	0.0468232	0.0393939	0.0366101	0.0409424	0.00527975
site 15	C3	0.041659	0.0411153	0.0354665	0.0394136	0.00342909
	C5	9.59955	8.18414	9.76733	9.18367	0.869678
	C6	0.0521993	0.0629868	0.051668	0.055618	0.00638708
	C8	0.14687	0.156564	0.136323	0.146586	0.0101237
		cCDA1-miniCGBE
		rep_1	rep_2	rep_3	Average	SD
site 1	C3	4.2673	8.49184	4.8541	5.87108	2.28853
	C4	1.19552	2.04582	0.95101	1.39745	0.57466
	C6	0.0366757	0.0422193	0.037671	0.0388553	0.00295546
site 2	C1	0.0247473	0.0287037	0.0556241	0.0363584	0.0168015
	C2	0.673767	0.362583	0.599302	0.545217	0.162489
	C3	9.92935	5.50428	8.68326	8.03896	2.28181
	C4	3.09454	1.71933	2.64172	2.48519	0.700836
	C6	2.02356	1.07652	1.82924	1.64311	0.500207
	C10	0.0168711	0.0137288	0.0156642	0.0154214	0.00158514
site 3	C3	5.94593	6.34817	5.11848	5.80419	0.626978
	C4	1.84318	2.12124	1.74969	1.90471	0.193265
	C6	0.268667	0.310263	0.248085	0.275671	0.0316754
site 4	C1	0.00911858	0.0151749	0.011683	0.0119922	0.00303995
	C3	7.56978	7.22758	5.59725	6.7982	1.05404
	C4	1.21246	1.12535	0.843772	1.06053	0.192702
	C6	0.308487	0.331534	0.224745	0.288255	0.0561959
site 5	C3	4.86472	4.76457	4.86141	4.83023	0.056888
	C4	4.94517	4.60137	4.6785	4.74168	0.180397
	C6	0.687966	0.69861	0.720001	0.702192	0.0163155
site 6	C2	0.559716	0.593721	0.532818	0.562085	0.0305204
	C3	6.58111	7.32008	7.35186	7.08435	0.436109
	C4	1.84732	2.03578	2.16162	2.01491	0.158189
	C6	0.0493543	0.0531433	0.0393693	0.047289	0.00711548
site 7	C3	6.19818	12.3307	14.9154	11.1481	4.4773
	C4	1.69453	3.18828	3.72699	2.86993	1.05296
	C6	0.0470418	0.0987073	0.109123	0.0849573	0.0332462
	C7	1.3145	2.3979	2.47456	2.06232	0.648766
site 8	C3	3.70349	6.60435	4.56583	4.95789	1.48964
	C4	4.09635	8.34626	5.63585	6.02616	2.15167
	C6	0.0581151	0.0538672	0.0577802	0.0565875	0.00236179
	C7	0.706234	1.53222	1.08783	1.10876	0.413391
site 9	C2	0.352611	0.242754	0.240508	0.278624	0.0640845
	C3	4.47748	4.221	4.63239	4.44362	0.207772
	C4	6.32053	5.97925	5.65675	5.98551	0.331935
	C6	0.741405	0.518283	0.6232	0.62763	0.111627
site 10	C3	3.22431	6.90259	4.55027	4.89239	1.86285
	C6	0.175851	0.381302	0.222268	0.259807	0.107747
	C8	0.00449352	0.00412218	0.00830988	0.00564186	0.00231802
	C10	0.0199005	0.00721375	0.00623221	0.0111155	0.00762383
site 11	C3	7.54063	13.3732	13.9653	11.6264	3.55071
	C6	0.954379	1.31774	1.96858	1.41357	0.513848
site 12	C3	13.4426	12.3345	10.059	11.9453	1.72504
	C6	5.23212	5.69114	3.8601	4.92779	0.952703
site 13	C3	16.896	36.3722	25.498	26.2554	9.76018
	C6	2.79047	4.853	4.30624	3.98324	1.06853
	C9	0.00578135	0.0079834	0.00861635	0.00746037	0.00148811
site 14	C3	10.8094	8.11747	5.34563	8.09084	2.73199
	C6	2.64589	2.52846	1.40507	2.19314	0.685012
	C9	0.0188537	0.0384462	0.0196133	0.0256377	0.0110989
site 15	C3	9.13014	15.4254	15.1184	13.2246	3.54925
	C5	2.65777	4.38847	4.05683	3.70102	0.918572
	C6	0.0847836	0.119386	0.258953	0.154374	0.0922055
	C8	0.0246833	0.0445131	0.0345766	0.034591	0.00991491
		cCDA1-CGBE
		rep_1	rep_2	rep_3	Average	SD
site 1	C3	12.4932	16.8818	13.8987	14.4246	2.24105
	C4	0.532742	0.596833	0.510742	0.546772	0.0447273
	C6	0.0744089	0.0699396	0.0848364	0.076395	0.00764442
site 2	C1	0.0910936	0.0635724	0.0788117	0.0778259	0.0137871
	C2	0.639219	0.675044	0.728501	0.680921	0.0449303
	C3	8.98384	8.74445	9.82397	9.18409	0.566933
	C4	2.01776	1.78404	1.98753	1.92977	0.127113
	C6	1.28293	1.51084	1.63445	1.47607	0.178323
	C10	0.0470389	0.0407765	0.0426394	0.0434849	0.0032157
site 3	C3	6.20669	5.24301	5.23442	5.56137	0.558875
	C4	0.325699	0.244836	0.266869	0.279135	0.0418038
	C6	0.293185	0.191493	0.189371	0.224683	0.0593337
site 4	C1	0.100334	0.0264031	0.018775	0.0485039	0.0450476
	C3	5.23002	4.73588	5.53896	5.16829	0.405079
	C4	0.289651	0.254691	0.305907	0.283417	0.0261712
	C6	0.256133	0.229149	0.269077	0.251453	0.0203711
site 5	C3	8.06201	8.44598	8.32859	8.27886	0.196756
	C4	2.41998	2.4947	2.34253	2.41907	0.0760889
	C6	0.707479	0.804656	0.779736	0.763957	0.0504738
site 6	C2	1.14185	0.780215	0.96369	0.961917	0.180823
	C3	10.5885	8.25742	8.91898	9.25497	1.20131
	C4	1.76089	1.44203	1.53012	1.57768	0.164664
	C6	0.128055	0.121691	0.129721	0.126489	0.004238
site 7	C3	19.6611	21.3508	23.5932	21.535	1.97254
	C4	1.5622	1.69466	1.73449	1.66378	0.090199
	C6	0.267475	0.232743	0.286714	0.262311	0.0273536
	C7	2.19331	2.54102	2.76368	2.49934	0.287462
site 8	C3	9.41945	10.1829	10.7005	10.101	0.644457
	C4	3.06944	3.56168	3.7326	3.45457	0.344312
	C6	0.0585272	0.0671008	0.0593607	0.0616629	0.00472777
	C7	0.711124	0.885501	0.624013	0.740213	0.133149
site 9	C2	0.602078	0.48514	0.489407	0.525542	0.0663171
	C3	9.0411	7.6613	7.63355	8.11198	0.804756
	C4	10.7352	8.27197	8.47459	9.16058	1.3674
	C6	0.907165	0.799599	0.787347	0.83137	0.0659252
site 10	C3	10.9476	11.9417	9.87528	10.9215	1.03347
	C6	0.409409	0.430484	0.31045	0.383448	0.0640903
	C8	0.0283387	0.0324138	0.021349	0.0273671	0.00559603
	C10	0.0505636	0.0552775	0.0537787	0.0532066	0.00240847
site 11	C3	11.1028	13.7418	11.0633	11.9693	1.53517
	C6	1.37766	1.68573	1.45589	1.50643	0.160132
site 12	C3	21.1784	20.5582	17.8265	19.8544	1.78331
	C6	5.71182	5.81965	4.73442	5.42196	0.597864
site 13	C3	25.2231	28.3723	28.1769	27.2574	1.76449
	C6	3.77056	4.51798	4.16019	4.14958	0.373821
	C9	0.0344814	0.0495516	0.0552825	0.0464385	0.0107443
site 14	C3	11.0336	10.4114	10.9816	10.8089	0.345181
	C6	2.30752	1.98033	2.40611	2.23132	0.222884
	C9	0.0975088	0.0980755	0.0872412	0.0942752	0.00609819
site 15	C3	17.844	15.2586	18.7161	17.2729	1.79815
	C5	4.16714	3.59122	3.92855	3.89564	0.289369
	C6	0.216545	0.208281	0.220198	0.215008	0.00610501
	C8	0.0777019	0.0703012	0.0669588	0.071654	0.00549782
		CDA1Δ194-CGBE
		rep_1	rep_2	rep_3	Average	SD
site 1	C3	37.4635	28.6914	28.3568	31.5039	5.16388
	C4	0.844981	0.360272	0.568783	0.591345	0.243141
	C6	0.0679699	0.0468137	0.0590536	0.0579457	0.0106216
site 2	C1	0.823268	0.593222	0.615447	0.677312	0.126889
	C2	0.730029	0.624694	0.751317	0.702013	0.0678013
	C3	10.7792	9.66169	9.54121	9.99404	0.682648
	C4	4.49194	3.91921	3.98237	4.13117	0.314028
	C6	6.0426	6.22091	6.22123	6.16158	0.103038
	C10	0.12559	0.174371	0.118043	0.139335	0.0305757
site 3	C3	9.28239	10.0013	10.9543	10.0794	0.838702
	C4	0.462712	0.486816	0.622497	0.524009	0.086141
	C6	0.541016	0.578034	0.614631	0.577894	0.0368079
site 4	C1	0.138051	0.169995	0.133433	0.14716	0.0199102
	C3	6.67526	6.25812	4.94682	5.96007	0.901945
	C4	0.256391	0.218731	0.18254	0.219221	0.0369278
	C6	0.339173	0.313491	0.310139	0.320935	0.015884
site 5	C3	18.1553	18.9937	21.181	19.4433	1.56219
	C4	2.40891	2.31779	2.78741	2.50471	0.249034
	C6	1.04811	1.11229	1.16697	1.10913	0.0594948
site 6	C2	3.18014	4.7414	4.80875	4.24343	0.921449
	C3	12.4812	18.8617	20.2674	17.2034	4.14952
	C4	2.83736	4.51116	4.49485	3.94779	0.961696
	C6	0.0760842	0.125308	0.150432	0.117275	0.0378193
site 7	C3	32.8296	34.7393	23.9564	30.5084	5.75401
	C4	0.781025	0.937226	0.616442	0.778231	0.16041
	C6	0.238884	0.351044	0.168382	0.25277	0.0921191
	C7	3.4351	5.28571	2.45597	3.72559	1.43706
site 8	C3	15.6702	16.3758	16.1357	16.0606	0.358784
	C4	16.6882	14.4531	14.8185	15.3199	1.19892
	C6	0.403124	0.372378	0.374048	0.383183	0.0172891
	C7	3.96591	3.96723	3.3741	3.76908	0.342064
site 9	C2	2.06306	1.99952	3.02269	2.36176	0.573266
	C3	22.0209	22.4701	20.6684	21.7198	0.937837
	C4	21.3373	17.5138	15.8766	18.2426	2.80234
	C6	1.11097	1.4616	1.30546	1.29268	0.175665
site 10	C3	21.0415	19.7812	23.3179	21.3802	1.79251
	C6	0.269611	0.269285	0.312198	0.283698	0.0246827
	C8	0.0323534	0.0168312	0.0301432	0.0264426	0.00839676
	C10	0.166875	0.106593	0.189471	0.154313	0.0428435
site 11	C3	20.1068	16.4568	16.2623	17.6086	2.16567
	C6	0.864708	0.69783	0.762693	0.775077	0.0841252
site 12	C3	29.7936	27.8572	31.5285	29.7265	1.83656
	C6	7.60998	8.01534	8.72096	8.11543	0.562212
site 13	C3	46.5925	49.7357	44.1183	46.8155	2.81532
	C6	1.78777	2.19794	1.90192	1.96255	0.211695
	C9	0.0400541	0.0232223	0.0412081	0.0348282	0.0100675
site 14	C3	20.3411	18.2286	20.2086	19.5928	1.1833
	C6	1.72635	1.14988	1.66142	1.51255	0.315759
	C9	0.897707	0.701911	0.818214	0.805944	0.0984728
site 15	C3	33.7015	37.5437	38.3707	36.5386	2.49158
	C5	2.04205	2.11649	1.88731	2.01528	0.116912
	C6	0.30407	0.226414	0.228764	0.253083	0.0441715
	C8	0.19214	0.313565	0.271658	0.259121	0.0616753
		CDA1Δ188-CGBE
		rep_1	rep_2	rep_3	Average	SD
site 1	C3	1.79212	2.68007	3.64521	2.7058	0.92681
	C4	1.08392	1.5881	2.23375	1.63526	0.576361
	C6	0.0450282	0.0501268	0.0744436	0.0565329	0.0157193
site 2	C1	0.0204843	0.0208523	0.0133751	0.0182372	0.00421475
	C2	0.341897	0.230457	0.11849	0.230281	0.111704
	C3	4.07985	2.98297	1.43434	2.83239	1.32917
	C4	3.87169	2.55917	1.12956	2.52014	1.37148
	C6	7.02037	5.16243	2.36605	4.84962	2.34287
	C10	0.0643802	0.0510926	0.0243653	0.0466127	0.0203801
site 3	C3	3.08406	2.52481	1.90481	2.50456	0.589885
	C4	1.67565	1.20989	0.929395	1.27165	0.376943
	C6	1.85383	1.22333	0.768743	1.28197	0.544918
site 4	C1	0.002228	0.00155858	0.00850012	0.00409556	0.00382911
	C3	0.266106	0.492147	0.461784	0.406679	0.122683
	C4	0.0970856	0.166127	0.149933	0.137715	0.036106
	C6	0.152877	0.266175	0.255883	0.224978	0.0626534
site 5	C3	7.10916	6.77112	7.14972	7.01	0.207867
	C4	2.82544	2.51344	2.75915	2.69934	0.164375
	C6	1.55304	1.49617	1.45684	1.50201	0.0483657
site 6	C2	0.574017	0.368567	0.529145	0.490576	0.108019
	C3	11.4151	7.70604	13.266	10.7957	2.83127
	C4	6.4125	3.94964	7.61119	5.99111	1.86679
	C6	0.183289	0.129191	0.221679	0.178053	0.0464661
site 7	C3	6.44815	8.03792	5.75765	6.74791	1.16932
	C4	1.90863	2.57559	1.5493	2.01117	0.520772
	C6	0.144758	0.209816	0.113334	0.15597	0.0492083
	C7	5.34443	6.79173	5.14034	5.75883	0.900318
site 8	C3	4.15122	6.26879	5.81699	5.41233	1.11527
	C4	1.8817	2.7914	2.53222	2.40177	0.468668
	C6	0.250778	0.306691	0.276497	0.277989	0.0279865
	C7	1.47885	2.22329	2.02571	1.90928	0.385639
site 9	C2	0.131218	0.457923	0.472275	0.353805	0.1929
	C3	2.03432	8.93287	9.55578	6.84099	4.17433
	C4	3.54081	18.5834	22.0896	14.7379	9.85418
	C6	0.343961	2.30414	2.05069	1.56627	1.06611
site 10	C3	7.16963	7.39909	10.6872	8.41863	1.96795
	C6	0.142423	0.110118	0.240464	0.164335	0.0678791
	C8	0.00890098	0.00948049	0.0149705	0.0111173	0.00334949
	C10	0.0346163	0.054695	0.088887	0.0593994	0.0274395
site 11	C3	2.1603	2.10718	2.85915	2.37554	0.419657
	C6	0.235016	0.26568	0.281239	0.260645	0.0235193
site 12	C3	7.63875	5.69731	8.48609	7.27405	1.42971
	C6	3.45206	2.76927	4.79518	3.67217	1.03074
site 13	C3	2.03784	3.43367	3.57143	3.01431	0.848448
	C6	0.554063	0.915133	0.992217	0.820471	0.233913
	C9	0.0109033	0.0118658	0.0194558	0.014075	0.00468473
site 14	C3	8.04465	9.09606	9.68835	8.94302	0.832464
	C6	1.09905	1.40577	1.4956	1.33347	0.207924
	C9	0.618818	0.718055	0.990784	0.775886	0.192608
site 15	C3	6.00095	5.43641	8.50261	6.64666	1.6319
	C5	0.403761	0.357211	0.728005	0.496326	0.201985
	C6	0.147298	0.103393	0.203067	0.151252	0.0499546
	C8	0.0939782	0.0634994	0.157123	0.104867	0.0477522

## Sheet: Fig 5
PolyC-1
C-to-G editing(%)	CDA1-CGBE	CDA1Δ194-CGBE	CDA1Δ176-CGBE	CDA1Δ161-CGBE	CDA1Δ28-161-CGBE
rep_1	2.4154	14.0997	13.5797	15.9349	3.41054
rep_2	6.39964	14.5177	15.3114	12.6568	5.86209
rep_3	2.22801	10.7788	10.2979	12.8845	10.5777
rep_4	1.35439	16.3328	7.51576	26.4658	14.6099
rep_5	1.23145	25.728	17.5341	22.6207	8.27034
rep_6	2.44181	23.7502	14.4048	20.4929	9.66468
rep_7	3.92815	28.4574	21.8344	34.6662	16.2193
rep_8	7.75681	39.5707	17.8437	28.9239	18.7531
rep_9	4.55502	30.4925	19.1452	21.3483	9.9111
Average	3.59007	22.6364	15.2741	21.7771	10.8088
SD	2.27529	9.43595	4.44853	7.40036	4.93267
	Control	CDA1-CGBE	CDA1Δ194-CGBE	CDA1Δ176-CGBE	CDA1Δ161-CGBE	CDA1Δ28-161-CGBE
	Number of Indels
ex1	961	930	983	927	993	542
ex2	966	974	977	545	959	562
ex3	905	890	911	927	940	956
	Number of SNVs
ex1	35	228	108	64	56	73
ex2	43	204	103	87	65	77
ex3	44	237	114	67	71	61
	Ratio of different types of SNVs versus total SNVs(%)
A>C/T>G
ex1	8.57143	5.70175	9.25926	10.9375	23.2143	16.4384
ex2	20.9302	7.84314	13.5922	16.092	18.4615	14.2857
ex3	22.7273	6.75105	14.0351	22.3881	14.0845	18.0328
A>G/T>C
ex1	17.1429	6.14035	13.8889	25	21.4286	21.9178
ex2	25.5814	7.84314	13.5922	19.5402	21.5385	15.5844
ex3	20.4545	5.90717	14.0351	20.8955	18.3099	22.9508
A>T/T>A
ex1	14.2857	2.63158	5.55556	9.375	7.14286	8.21918
ex2	16.2791	4.90196	6.79612	10.3448	10.7692	9.09091
ex3	11.3636	3.79747	8.77193	5.97015	12.6761	6.55738
C>A/G>T
ex1	22.8571	6.57895	12.037	23.4375	17.8571	27.3973
ex2	20.9302	6.86275	17.4757	21.8391	20	40.2597
ex3	22.7273	5.90717	18.4211	22.3881	23.9437	27.8689
C>G/G>C
ex1	17.1429	6.57895	13.8889	17.1875	17.8571	13.6986
ex2	6.97674	3.43137	9.70874	6.89655	4.61538	5.19481
ex3	9.09091	4.21941	8.77193	11.9403	16.9014	11.4754
C>T/G>A
ex1	20	72.3684	45.3704	14.0625	12.5	12.3288
ex2	9.30233	69.1176	38.835	25.2874	24.6154	15.5844
ex3	13.6364	73.4177	35.9649	16.4179	14.0845	13.1148

## Sheet: Fig 6
		C-to-G editing(%)
		h-CDA1-CGBE					h-CDA1Δ194-CGBE
		rep_1	rep_2	rep_3	Average	SD	rep_1	rep_2	rep_3	Average	SD
ABE site19	C1	0	0	7.06414e-05	2.35471e-05	4.07848e-05	0.000150722	0.009245	0.000127754	0.00317449	0.00525723
	C3	0.00039448	0.0793754	0.00084561	0.0268718	0.04547	0.182991	0.277874	0.302291	0.254386	0.0630231
	C5	0.000197084	0.000105202	0.0113459	0.00388273	0.00646347	0.0365866	0.0253043	0.0415036	0.0344648	0.00830545
	C7	0.0170941	0.000525852	0.00028189	0.00596728	0.00963689	0.0172761	0.047616	0.0283352	0.0310757	0.0153545
	C9	0.0197237	0.00163072	0.00084567	0.00740002	0.0106798	0.0198571	0.0253341	0.061529	0.0355734	0.0226444
ABL1 site1	C3	0.00653628	0.0609184	0.0184969	0.0286505	0.0285775	0.0833764	0.0837437	0.0536104	0.0735768	0.0172924
	C5	0.000429282	0.000758528	0.000163012	0.000450274	0.000298312	0.0350227	0.052061	0.0270485	0.0380441	0.012777
	C7	0.0669759	0.109912	0.0361396	0.0710093	0.0370514	0.123305	0.065683	0.0667899	0.0852593	0.0329533
	C8	0.000214692	0.000129434	0.000163012	0.000169046	4.29477e-05	0.000113366	0.000279018	0.000205669	0.000199351	8.30066e-05
	C9	0.00599281	1.85028e-05	0	0.00200377	0.00345462	0	0.000104475	0.000328129	0.000144202	0.000167633
Dicer1	C3	0.21473	0.27387	0.243793	0.244131	0.0295717	0.348651	0.258507	0.303736	0.303632	0.0450724
EGFR site2	C3	0.0534005	0.000438723	0.000315929	0.0180517	0.030613	0.173168	0.148541	0.0410082	0.120906	0.0702805
	C4	0.000183405	0.000397358	0.000453152	0.000344638	0.000142391	0.0923693	0.122681	0.00674265	0.073931	0.0601283
	C6	0.0001467	0.013022	0.000467333	0.00454533	0.00734273	4.21959e-05	0.000173284	0.00245534	0.000890272	0.00135697
	C8	0.0599411	0.0609836	0.0645623	0.061829	0.00242383	0.0985227	0.0212943	0.00329798	0.0410383	0.0505896
HEK34	C3	0.0113333	0.00952587	0.00959693	0.010152	0.00102362	0.115778	0.128086	0.186291	0.143385	0.0376635
	C6	0.000132411	7.62567e-05	0.000190415	0.000133027	5.70815e-05	0.00850018	0.0049553	0.00930339	0.00758629	0.00231363
	C8	0.000529618	0.00011436	3.8101e-05	0.00022736	0.000264526	0.0598853	0.0408266	0.0575318	0.0527479	0.010391
	C9	7.94786e-05	0.000152563	7.6184e-05	0.000102742	4.3178e-05	5.62641e-05	9.61975e-05	0.000183478	0.00011198	6.50591e-05
PCSK9	C3	0	0.0555446	0.0476282	0.0343909	0.0300453	0.21509	0.222493	0.12013	0.185904	0.0570825
	C7	0.0218932	0.00316701	0.0467186	0.0239263	0.0218469	5.56731e-05	0.00155392	0.0154623	0.00569063	0.0084956
PSMB2 site6	C3	0.0608881	0.0196978	0.0186928	0.0330929	0.0240766	0.255876	0.161262	0.131653	0.18293	0.0648846
TIM3	C3	0.00675787	0.000764966	0.00163787	0.00305357	0.00323757	0.0467126	0.0590842	0.0317321	0.045843	0.0136968
	C6	1.72765e-05	3.62881e-05	7.89229e-05	4.41625e-05	3.15686e-05	4.44047e-05	4.95066e-05	7.84283e-05	5.74465e-05	1.83489e-05
	C8	6.92999e-05	5.44321e-05	6.90266e-05	6.42529e-05	8.50609e-06	2.21793e-05	6.60088e-05	5.88212e-05	4.90031e-05	2.35064e-05
	C9	0.000112491	7.26122e-05	2.95651e-05	7.15562e-05	4.14731e-05	4.08003e-05	5.77577e-05	8.63573e-05	6.16384e-05	2.30251e-05
	C10	3.45531e-05	7.26122e-05	3.94615e-05	4.88756e-05	2.07025e-05	0.000356803	0.00363931	7.08009e-05	0.00135564	0.00198288
		p-CDA1-CGBE								p-CDA1Δ194-CGBE
		rep_1	rep_2	rep_3	rep_4	rep_5	rep_6	Average	SD	rep_1	rep_2	rep_3	rep_4	rep_6	Average	SD
OsALS	C1	0.000130074	3.3493e-05	0.000266205	0	0.000319684	0.000214538	0.000160666	0.000128257	0.00118885	0.0013535	0.00137884	0.00139106	0.000339065	0.00113026	0.00044974
	C2	0.000104081	0.000133972	9.50585e-05	6.85307e-05	9.59603e-05	0.000107265	0.000100811	2.12162e-05	0.00065385	0.00611247	0.000311898	0.000247721	0	0.00146519	0.00260838
	C3	0.00033826	0.000234451	0.000760587	0.000411184	0.00116682	0.000415645	0.000554491	0.000348258	0.0209832	0.0117228	0.0155119	0.0113571	0.0324014	0.0183953	0.00873554
	C5	0.000104095	0.000251239	5.70314e-05	0.00013708	3.19725e-05	0.000160905	0.000123721	7.8832e-05	9.90618e-05	4.36624e-05	0.000574651	0.000114349	3.76989e-05	0.000173885	0.000226529
	C6	2.602e-05	0.000167465	0.00015212	0.000205592	0.000127878	0.000120668	0.00013329	6.07381e-05	0.00134736	0.00174642	0.0006566	0.00127672	0.000791219	0.00116367	0.000442143
	C8	0	1.67414e-05	5.70842e-05	3.43053e-05	6.39573e-05	5.3674e-05	3.7627e-05	2.52682e-05	0.000356815	0.000371237	6.57188e-05	0.000362164	0.000376955	0.000306578	0.000134871
OsCDC48	C3	0.000190549	0.000100543	0	0	0	0	4.85153e-05	8.03683e-05	0.000369867	0.0153047	0.013657	0.00632278	0	0.00713089	0.00718708
	C4	0.00112536	0.00305415	0.000617856	0	0	0	0.00079956	0.00119501	0.00239458	0.00026993	0.000175932	0.000282965	0.00605829	0.00183634	0.00253772
OsGS1	C3	0.00773418	0.0041556	0.0021012	0.0028904	0.00128147	0.0011783	0.00322353	0.00247143	0.0788909	0.0921688	0.0800952	0.0870147	0.0988057	0.087395	0.00834784
	C4	0.00428032	0.00399405	0.00231648	0.00225556	0.000913773	0.00141563	0.0025293	0.00135514	0.00979588	0.00263687	0.0049427	0.00377659	0.00171134	0.00457268	0.00316177
	C5	0.000547981	0.00188021	0.00050534	0.000341985	9.32876e-05	0.00657383	0.00165711	0.0024882	0.00127603	0.000914988	0.00394423	0.00303255	0.00161675	0.00215691	0.00128173
	C6	0.000472478	0.000562945	0.000507591	0.000568948	0.000228443	0.000538241	0.000479774	0.000128282	0.00150451	0.00267553	0.00121157	0.00298664	0.00122374	0.0019204	0.000846734
	C7	0.00463281	0.0014171	0.00143003	0.000749864	0.000916502	0.000841433	0.00166462	0.00148328	0.00766146	0.00244331	0.0020689	0.00425575	0.00259835	0.00380555	0.00231299
OsSLR1	C1	0.000403877	0	0.000129363	6.69882e-05	0.000233643	0.000364985	0.000199809	0.000162849	0.00303095	0.00130892	0.00149129	0.00121491	0.00125892	0.001661	0.000773013
	C2	0.000605816	0.000397772	0.00012917	6.96082e-05	0.000118497	0.000182492	0.000250559	0.000208534	0.00268342	0.000998512	0.00190734	0.00125116	0.00178378	0.00172484	0.00065337
	C3	0.000773563	0.000238663	8.59845e-05	0.000459004	0.000116821	0.000181377	0.000309235	0.000263144	0.141547	0.0308261	0.0554781	0.0439937	0.0606863	0.0665061	0.0434926
	C4	0	0.000452577	4.31854e-05	0.000172711	0.000156879	9.01307e-05	0.000152581	0.000160978	0.00394832	0.00134352	0.00135608	0.00157239	0.00329566	0.00230319	0.00122918
	C6	0.000403877	0.000532132	0.000215541	0.000523372	0.000826129	0.00182046	0.000720252	0.000574569	0.00183609	0.000241009	0.00264666	0.00050019	0.00139366	0.00132352	0.000983367

## Sheet: Fig S1
		PolyC-1
		C-to-G editing							C-to-T editing							C-to-A editing
		C1	C2	C3	C4	C5	C6	C7	C1	C2	C3	C4	C5	C6	C7	C1	C2	C3	C4	C5	C6	C7
CDA1-BE3	rep_1	0.0140218	0.0635178	0.344441	0.389552	0.156108	0.133485	0.136219	18.9272	25.601	32.4263	32.5959	30.0464	28.4765	27.5872	0.145043	0.113656	0.117426	0.120661	0.0619679	0.0615009	0.0657103
	rep_2	0.00623798	0.0792778	0.614206	0.722206	0.172123	0.0662806	0.09971	13.1311	18.908	25.757	24.7723	21.4186	19.5231	18.3085	0.17139	0.135599	0.196684	0.151918	0.0770952	0.0894898	0.0709142
	rep_3	0.0168187	0.0519102	0.34642	0.381679	0.147711	0.125757	0.169658	48.3887	55.5395	62.6204	62.9117	60.3193	58.6855	57.6633	0.11728	0.084583	0.104586	0.0901909	0.0407356	0.0553804	0.0482967
	Average	0.0123595	0.0649019	0.435022	0.497812	0.158647	0.108508	0.135196	26.8157	33.3495	40.2679	40.0933	37.2614	35.5617	34.5197	0.144571	0.111279	0.139565	0.120923	0.0599329	0.0687904	0.0616404
	SD	0.00548273	0.0137362	0.15518	0.19437	0.0124023	0.0367732	0.0349852	18.9063	19.5063	19.6429	20.1447	20.4293	20.5201	20.5729	0.0270578	0.0255907	0.0498809	0.0308646	0.0182651	0.0181856	0.0118453
CDA1-MiniCGBE		0.095996	0.953881	4.54188	5.57119	2.40685	0.856452	0.878568	1.3142	5.08552	14.2393	13.755	6.00979	2.62103	2.04072	0.246613	0.38535	1.00121	1.40876	0.41344	0.240697	0.171319
		0.0351055	0.275411	4.09669	2.47752	0.415078	0.153576	0.15119	2.64311	6.37035	11.1358	8.76861	6.23929	4.75338	1.84742	0.43613	0.407896	0.961233	1.06065	0.226078	0.163447	0.217194
		0.0247769	0.251254	2.57484	2.0699	0.356673	0.181115	0.206538	2.18458	4.8827	7.94802	6.857	4.66441	3.75198	1.67286	0.266101	0.222824	0.66258	0.787779	0.233927	0.135311	0.099153
		0.0519595	0.493515	3.7378	3.37287	1.05953	0.397047	0.412098	2.0473	5.44619	11.1077	9.79355	5.63783	3.7088	1.85366	0.316281	0.33869	0.875008	1.08573	0.291148	0.179818	0.162556
		0.0384849	0.398871	1.03146	1.91468	1.16717	0.398094	0.404921	0.675008	0.806744	3.14575	3.56141	0.850782	1.06683	0.184009	0.104248	0.100974	0.185051	0.311251	0.105981	0.0545671	0.0595067
CDA1-CGBE		0.0196779	0.138393	2.4154	1.52993	0.212716	0.110959	0.154947	0.422429	1.23797	3.48207	2.85517	1.06852	0.706505	0.34957	0.215856	0.191121	0.552553	0.59235	0.114386	0.0887884	0.0809402
		0.0568828	0.473591	6.39964	4.68137	0.748764	0.351709	0.346219	1.0865	3.60355	10.4038	8.17738	3.22675	1.84566	0.914841	0.186018	0.297022	1.70012	1.44441	0.24947	0.115393	0.107207
		0.0190771	0.136437	2.22801	1.46402	0.210263	0.101437	0.13187	0.373897	1.39372	3.51353	2.79623	1.18702	0.716637	0.310614	0.175095	0.180877	0.679815	0.628548	0.150422	0.0839553	0.10312
		0.0318793	0.249474	3.68101	2.55844	0.390581	0.188035	0.211012	0.627609	2.07841	5.79981	4.60959	1.82743	1.0896	0.525008	0.192323	0.223007	0.977497	0.888435	0.171426	0.0960457	0.0970891
		0.0216558	0.194093	2.35626	1.83881	0.310198	0.141826	0.11766	0.398152	1.3231	3.98723	3.08993	1.21329	0.654786	0.338166	0.0210993	0.064303	0.629039	0.481826	0.0699487	0.0169289	0.0141338
CDA1(Δ195)-BE3		0.0201875	0.244214	0.732765	0.478865	0.246338	0.116639	0.132739	4.86684	22.4784	30.1503	24.3028	10.7627	3.27162	2.61265	0.152385	0.123162	0.185508	0.21168	0.0924183	0.0936283	0.11716
		0.0295574	0.163911	0.555785	0.323697	0.107318	0.0590844	0.0921266	4.60076	22.6385	33.283	26.6689	9.70027	2.47384	1.91235	0.127338	0.100425	0.128194	0.119942	0.0869755	0.0968178	0.090567
		0.0531649	0.348871	0.820114	0.411505	0.185105	0.1029	0.142172	9.75002	42.6096	57.299	47.3146	20.7661	6.34941	4.98585	0.132617	0.0977904	0.106308	0.0999729	0.0816968	0.13534	0.0992176
		0.0343033	0.252332	0.702888	0.404689	0.179587	0.0928745	0.122346	6.40587	29.2421	40.2441	32.7621	13.743	4.03162	3.17028	0.137447	0.107126	0.140003	0.143865	0.0870302	0.108595	0.102315
		0.0169932	0.0927472	0.134674	0.0778085	0.0696738	0.0300587	0.0265924	2.89917	11.5768	14.8528	12.6582	6.10531	2.04651	1.61084	0.0132036	0.0139501	0.0408996	0.0595721	0.00536094	0.0232162	0.0135642
CDA1(Δ195)-MiniCGBE		0.168908	1.35205	6.75481	3.78798	1.10196	0.443144	0.400711	2.10007	3.0647	7.2651	2.62983	0.489477	0.0790427	0.134601	0.230342	0.333799	1.03828	0.648713	0.112749	0.0791801	0.103592
		0.169867	2.04135	9.61415	4.73556	1.43111	0.578452	0.59822	0.694373	5.377	8.76624	4.13776	0.773096	0.154404	0.208656	0.2346	0.557357	1.41144	1.15291	0.172745	0.10544	0.131431
		0.189489	1.69142	7.59166	4.65474	1.22472	0.530457	0.392634	0.390083	3.01237	5.33284	2.10785	0.410188	0.124083	0.132159	0.180656	0.352129	1.03019	0.652171	0.129803	0.095046	0.11431
		0.176088	1.69494	7.98687	4.39276	1.2526	0.517351	0.463855	1.06151	3.81802	7.12139	2.95848	0.557587	0.119176	0.158472	0.215199	0.414428	1.15997	0.81793	0.138432	0.0932221	0.116445
		0.0116154	0.344665	1.47007	0.525311	0.166338	0.0685996	0.116433	0.912197	1.35037	1.72121	1.05411	0.1908	0.0379192	0.0434779	0.029991	0.124119	0.217818	0.290103	0.0309151	0.0132248	0.0140416
CDA1(Δ195)-CGBE		0.179311	2.42998	10.4059	3.97224	1.24572	0.720851	0.599959	0.374598	2.49775	5.88762	3.46476	1.03477	0.245841	0.267599	0.24592	2.50791	4.80915	1.53444	0.7141	0.101416	0.103414
		0.144448	2.11783	9.62371	3.79876	1.35029	0.530622	0.505911	0.331705	2.50113	5.52813	2.82132	0.927878	0.197699	0.185521	0.203027	2.51129	4.44966	0.890998	0.607211	0.0532749	0.0982257
		0.0724656	1.30926	6.25621	2.16073	0.829323	0.326947	0.26191	0.288812	2.50452	5.16864	2.17788	0.820989	0.149558	0.132735	0.148645	0.274087	0.832919	0.435386	0.0928361	0.0919556	0.0650564
		0.132075	1.95236	8.76195	3.31058	1.14178	0.52614	0.455926	0.331705	2.50113	5.52813	2.82132	0.927878	0.197699	0.195285	0.199197	1.76443	3.36391	0.953607	0.471382	0.0822156	0.0888988
		0.0544866	0.578396	2.205	0.999565	0.275597	0.19699	0.17448	0.0428929	0.00338563	0.35949	0.64344	0.106889	0.0481415	0.0679599	0.04875	1.29067	2.19926	0.552195	0.332158	0.0255059	0.0208104
CDA1(Δ193)-BE3		0.0442992	0.344358	3.47109	5.31577	3.19237	1.69233	1.41807	4.39257	22.9738	50.4133	47.8858	23.4006	7.87425	7.50201	0.220226	0.169285	0.754448	1.29068	0.357818	0.20132	0.325874
		0.0364893	0.517417	3.21763	4.59069	2.80054	0.951202	1.23144	4.75923	24.2301	54.3165	52.3039	26.4519	8.64687	8.13973	0.179348	0.199111	0.631686	1.21	0.388062	0.156147	0.167547
		0.0533798	0.691418	3.77917	6.60027	4.00885	1.94125	1.42795	4.75393	19.0878	48.3738	44.2328	20.0925	6.11287	6.31442	0.184314	0.24138	1.08582	1.73382	0.541287	0.358579	0.211363
		0.0447228	0.517731	3.4893	5.50224	3.33392	1.52826	1.35915	4.63524	22.0972	51.0345	48.1408	23.315	7.54466	7.31872	0.194629	0.203259	0.823983	1.4115	0.429056	0.238682	0.234928
		0.00845324	0.17353	0.281213	1.01769	0.616465	0.515011	0.110714	0.21018	2.6809	3.01966	4.04158	3.18057	1.29875	0.926356	0.0223062	0.0362261	0.234915	0.282034	0.0983646	0.106262	0.0817515
CDA1(Δ193)-MiniCGBE		0.0389929	0.729124	4.52481	5.77656	2.31075	0.543009	0.626171	0.0958004	0.922434	5.03099	4.25579	0.807708	0.201349	0.19838	0.169188	0.203532	0.755127	0.784717	0.1957	0.0907556	0.0960633
		0.0410254	0.756955	5.13135	5.6089	2.29008	0.610812	0.578187	0.172391	1.32286	5.77468	4.8196	1.06959	0.310849	0.315273	0.196955	0.235858	0.81799	0.811417	0.240387	0.108266	0.135191
		0.0500617	0.662862	4.74362	5.96331	2.41333	0.678409	0.617266	0.0744096	0.902145	5.08057	4.32758	0.937027	0.21488	0.252541	0.190325	0.188035	0.719733	0.905276	0.205584	0.119207	0.117708
		0.04336	0.716314	4.79993	5.78292	2.33805	0.610743	0.607208	0.1142	1.04915	5.29541	4.46766	0.938107	0.242359	0.255398	0.18549	0.209142	0.764283	0.833803	0.21389	0.106076	0.116321
		0.00589219	0.0483365	0.307165	0.17729	0.0660078	0.0676998	0.0255241	0.051517	0.237259	0.415796	0.306898	0.130942	0.0596985	0.0584991	0.0145012	0.0243999	0.0497641	0.0633203	0.023473	0.0143517	0.0196009
CDA1(Δ193)-CGBE		0.0499915	1.24891	8.94654	13.5879	4.31722	0.962925	0.865462	0.0549745	0.628037	4.46739	5.48722	1.11729	0.205925	0.267154	0.174869	0.242545	1.00443	1.28872	0.280492	0.115455	0.122686
		0.134332	1.5193	8.22108	11.1532	4.11869	1.20054	1.33133	0.133947	1.03508	5.04836	5.25465	1.42317	0.305239	0.368976	0.19885	0.310606	0.881663	1.34114	0.323959	0.184301	0.136751
		0.0404794	0.978146	7.51759	11.4352	3.42166	0.678264	0.667493	0.0733213	0.559334	3.76082	4.89361	0.968488	0.208735	0.286491	0.173358	0.175438	1.09745	1.03913	0.269067	0.120243	0.110633
		0.0749341	1.24878	8.2284	12.0588	3.95252	0.947243	0.954761	0.0874142	0.740816	4.42552	5.21183	1.16965	0.239966	0.30754	0.182359	0.242863	0.994516	1.223	0.291173	0.14	0.123356
		0.0516591	0.270576	0.714503	1.33175	0.470332	0.26149	0.340808	0.0413293	0.257143	0.644792	0.299114	0.231817	0.0565452	0.054076	0.0143019	0.0675847	0.108236	0.161375	0.0289624	0.0384406	0.0130719
CDA1(Δ192)-BE3		0.0537023	0.673227	4.19761	7.27302	3.9687	1.43102	1.75589	3.7175	15.7281	44.465	41.7386	18.7359	6.57262	6.64487	0.17396	0.230617	0.859141	1.88609	0.476903	0.222306	0.218323
		0.0366694	0.460581	3.33609	6.08953	3.36587	1.16331	1.46189	3.03413	12.1237	35.9165	32.6003	15.8177	4.89797	5.15571	0.199786	0.272915	0.697959	1.65495	0.360733	0.133226	0.205157
		0.0526748	0.805105	4.80586	8.65169	5.06326	1.63229	1.82686	3.60838	14.6023	41.9852	36.6739	15.866	4.88507	5.46582	0.212635	0.291623	1.28346	2.2105	0.582353	0.190053	0.243226
		0.0476822	0.646304	4.11319	7.33808	4.13261	1.40887	1.68155	3.45334	14.1514	40.7889	37.0043	16.8065	5.45189	5.75547	0.19546	0.265051	0.946853	1.91718	0.47333	0.181862	0.222235
		0.00955114	0.173832	0.738514	1.28232	0.860487	0.235276	0.193512	0.367122	1.844	4.39801	4.57812	1.67107	0.970604	0.785695	0.0196969	0.0312539	0.302443	0.279076	0.110853	0.0451014	0.0193337
CDA1(Δ192)-MiniCGBE		0.0676423	1.37643	9.03682	13.0884	4.63186	1.09643	1.24392	0.142808	1.88662	10.8025	9.20733	1.76349	0.390845	0.509223	0.185079	0.290318	1.47435	1.80106	0.398349	0.180384	0.158786
		0.085828	1.24412	6.868	10.4718	5.05982	1.46979	1.50042	0.132871	1.26627	6.01415	5.64946	1.44948	0.279749	0.393525	0.188201	0.285058	0.760324	1.36025	0.310117	0.162878	0.120462
		0.0310344	0.840828	6.63563	8.73116	3.1731	0.807821	0.992541	0.120014	1.25952	6.65331	6.38181	1.25615	0.283819	0.290536	0.153789	0.228744	1.08708	1.22315	0.29873	0.128716	0.136816
		0.0615016	1.15379	7.51349	10.7638	4.28826	1.12468	1.24563	0.131898	1.4708	7.82331	7.07953	1.48971	0.318138	0.397761	0.17569	0.26804	1.10725	1.46149	0.335732	0.157326	0.138688
		0.0279082	0.278993	1.32436	2.19327	0.989173	0.33189	0.253943	0.0114277	0.360123	2.59975	1.87875	0.256054	0.0629992	0.109405	0.0190309	0.034133	0.357439	0.301965	0.0545257	0.0262779	0.0192309
CDA1(Δ192)-CGBE		0.0285704	1.00638	6.46705	9.92334	3.3969	0.749178	0.744453	0.0449296	0.553012	3.69476	4.72636	0.897233	0.180979	0.262347	0.192975	0.214886	1.03848	1.00288	0.229327	0.128204	0.122589
		0.020853	0.659879	5.34949	7.80852	2.69211	0.641933	0.584767	0.0655723	0.450044	2.75961	3.77648	0.790174	0.17607	0.209623	0.160794	0.189618	0.786882	0.856306	0.219233	0.100682	0.108658
		0.0268696	0.990617	7.73212	12.6324	4.25415	0.952994	0.963071	0.0664721	0.666279	4.20157	5.82394	1.11368	0.193669	0.308385	0.162076	0.176724	1.03896	1.17839	0.227034	0.118193	0.149136
		0.025431	0.885625	6.51622	10.1214	3.44772	0.781368	0.764097	0.0589913	0.556445	3.55198	4.77559	0.933695	0.183573	0.260119	0.171948	0.193743	0.954771	1.01253	0.225198	0.115693	0.126794
		0.00405484	0.19566	1.19208	2.41805	0.782259	0.158009	0.189916	0.0121861	0.108158	0.731506	1.02462	0.164806	0.00908187	0.049419	0.0182212	0.0194127	0.145397	0.161259	0.00529171	0.0139303	0.020564
		PolyC-2
		C-to-G editing							C-to-T editing							C-to-A editing
		C2	C3	C4	C5	C6	C7	C8	C2	C3	C4	C5	C6	C7	C8	C2	C3	C4	C5	C6	C7	C8
CDA1-BE3	rep_1	0.0948839	0.404807	0.297283	0.0759013	0.0126502	0.259337	0.18344	33.8772	38.1152	35.7811	33.3397	28.4946	24.7502	18.3176	1.51815	0.240335	1.43592	0.2783	1.2461	0.398475	0.493359
	rep_2	0.140154	0.640045	0.57463	0.0654053	0.140159	0.355091	0.177548	39.9158	45.0923	42.6535	38.8275	32.9362	28.8344	20.8737	1.8408	0.345704	1.66795	0.247613	1.47637	0.439121	0.499886
	rep_3	0.0657897	0.380878	0.242377	0.0761797	0.0311632	0.193904	0.124649	27.364	30.8508	29.0017	27.2567	23.299	20.259	14.9268	1.38507	0.277004	1.44392	0.276994	1.16345	0.398202	0.432801
	Average	0.100276	0.475243	0.37143	0.0724954	0.0613241	0.269444	0.161879	33.719	38.0194	35.8121	33.1413	28.2433	24.6146	18.0394	1.58134	0.287681	1.51593	0.267636	1.29531	0.411932	0.475349
	SD	0.0374743	0.143223	0.178105	0.00614182	0.0688976	0.0810673	0.0323762	6.27742	7.12126	6.82596	5.78792	4.8235	4.28932	2.98319	0.234341	0.0534898	0.131714	0.0173524	0.162159	0.0235464	0.0369913
CDA1-MiniCGBE		0.0674829	1.0123	0.824303	0.0578388	0.0530265	0.197653	0.0241006	3.4659	7.66458	3.92867	5.28327	1.24367	2.74286	2.63684	3.48523	0.771254	3.25868	0.544698	2.86818	0.544734	0.66524
		0.0467623	1.16165	0.760484	0.051683	0.0516838	0.246118	0.0418415	3.03209	7.49658	3.7335	4.97887	1.17148	2.85738	2.65312	3.55632	1.0632	3.32745	0.440533	2.71217	0.546361	0.551283
		0.0315812	0.889759	0.863439	0.0473951	0.0579169	0.226438	0.0631779	4.20133	9.15054	5.07007	5.9547	1.39519	2.79052	2.67476	3.75929	0.958244	3.57503	0.463312	2.88532	0.568562	0.542312
		0.0486088	1.02123	0.816075	0.0523056	0.0542091	0.223403	0.04304	3.56644	8.1039	4.24408	5.40561	1.27011	2.79692	2.65491	3.60028	0.930901	3.38705	0.482848	2.82189	0.553219	0.586278
		0.0180219	0.136164	0.0519682	0.00524962	0.00328055	0.0243748	0.0195662	0.591067	0.910303	0.721952	0.499286	0.114174	0.0575267	0.0190262	0.142217	0.147883	0.166383	0.0547615	0.0954037	0.0133124	0.0685299
CDA1-CGBE		0.0771871	1.35439	0.294737	0.0912222	0.0701873	0.19655	0.182456	1.57892	4.75812	2.16843	3.0809	0.715731	1.8808	1.7616	2.45628	0.659685	2.38616	0.392947	1.9509	0.603556	0.519251
		0.102612	1.23145	0.216658	0.0684359	0.0341972	0.0798488	0.0456101	2.04104	4.60685	2.72517	2.78246	0.62719	1.43693	1.20887	1.95005	1.06049	1.97281	0.353447	1.23164	0.638416	0.547279
		0.0465571	2.44181	0.600104	0.0931302	0.0517384	0.18626	0.0776023	2.48836	5.94422	3.36266	3.73002	0.848406	1.83654	1.79518	2.67981	1.47437	2.50392	0.408705	1.92448	0.377611	0.506947
		0.0754522	1.67588	0.3705	0.0842628	0.052041	0.15422	0.10189	2.03611	5.10306	2.75209	3.19779	0.730443	1.71809	1.58855	2.36205	1.06485	2.28763	0.385033	1.70234	0.539861	0.524492
		0.0280678	0.666151	0.202639	0.0137396	0.017997	0.0646124	0.071583	0.45474	0.732382	0.597571	0.484471	0.111339	0.244497	0.329237	0.373894	0.407362	0.278925	0.0284664	0.407853	0.14159	0.0206708
CDA1(Δ195)-BE3		0.0876205	0.396561	0.110692	0.064562	0.00922254	0.156821	0.0553395	14.7053	28.2488	19.7454	6.02706	0.93609	1.70168	2.19513	1.28664	0.285861	1.29127	0.350469	1.23592	0.770059	0.599482
		0.0433651	0.498704	0.180687	0.0433672	0.0216836	0.151794	0.0289059	12.1278	22.9113	15.662	5.08098	0.874533	1.43829	1.85751	1.1709	0.361378	1.12753	0.310785	1.05524	0.520367	0.513164
		0.126152	0.322384	0.107463	0.0140156	0.00934667	0.205603	0.0887737	14.7456	27.286	19.0534	6.31696	1.05125	1.92035	2.20071	1.34101	0.33173	1.36438	0.280326	1.19149	0.527954	0.443873
		0.0857124	0.405883	0.132947	0.0406483	0.0134176	0.171406	0.057673	13.8596	26.1487	18.1536	5.80833	0.953958	1.68678	2.08445	1.26618	0.326323	1.26106	0.31386	1.16089	0.606126	0.51884
		0.0414262	0.0885292	0.0413755	0.0253827	0.00715884	0.0297218	0.030002	1.49991	2.84469	2.18534	0.646367	0.0897025	0.241376	0.196553	0.0868825	0.0380481	0.121282	0.0351727	0.0941494	0.14202	0.0779598
CDA1(Δ195)-MiniCGBE		0.375374	14.039	11.4677	0.868057	0.502065	1.59534	1.52965	15.1182	29.7109	9.88174	9.89115	0.947823	7.61075	7.49813	11.5287	4.57489	9.36094	0.708525	7.48406	0.572453	0.506759
		0.417251	16.5127	14.5721	0.991238	1.01369	2.52024	1.91811	16.3501	32.1603	11.0578	11.1871	1.08365	8.89361	8.47931	9.39087	3.14901	7.94796	0.804013	6.39968	0.559622	0.484831
		0.551224	19.8427	18.0051	0.839897	0.734993	2.12587	2.54573	19.3961	37.5324	13.4649	13.9372	1.18115	10.4724	9.73776	10.3796	3.48878	8.36434	0.827771	6.8215	0.606741	0.598077
		0.44795	16.7981	14.6817	0.899731	0.750248	2.08048	1.99783	16.9548	33.1345	11.4681	11.6718	1.07087	8.99226	8.57173	10.4331	3.73756	8.55775	0.780103	6.90175	0.579605	0.529889
		0.0918564	2.91232	3.27008	0.0804888	0.256152	0.464119	0.512709	2.2021	4.00071	1.82649	2.06615	0.117185	1.43339	1.12267	1.06992	0.744783	0.726072	0.0631162	0.546626	0.0243599	0.0600621
CDA1(Δ195)-CGBE		0.475702	22.3981	7.91438	0.926785	0.631496	1.55834	1.21381	12.0478	21.6929	5.84762	7.18457	0.820143	4.47807	4.44531	6.49563	4.73224	5.61813	0.926776	4.33866	0.72996	0.549529
		0.553704	22.8066	7.94267	0.777792	0.744838	1.68084	1.3644	12.4777	22.3717	5.99818	7.24437	0.903019	4.60772	4.31115	6.52567	5.0425	5.42511	0.81073	4.23199	0.540575	0.533871
		0.39418	15.7655	5.44398	0.54196	0.307909	0.936098	1.09623	7.83342	16.1351	4.17536	4.92693	0.788254	3.28877	3.19021	5.0007	3.42407	4.01551	0.9114	3.26411	0.751187	0.665043
		0.474529	20.3234	7.10035	0.748846	0.561415	1.39176	1.22481	10.7863	20.0666	5.34039	6.45196	0.837139	4.12485	3.98222	6.00733	4.3996	5.01959	0.882969	3.94492	0.673907	0.582814
		0.0797684	3.95254	1.43452	0.194039	0.226738	0.39934	0.134426	2.56631	3.42165	1.01175	1.32105	0.0592405	0.72697	0.689174	0.871894	0.85896	0.874895	0.063031	0.592008	0.115956	0.0716416
CDA1(Δ193)-BE3		0.14939	3.23342	1.67314	0.212461	0.282176	0.783473	1.4806	14.3146	50.9013	36.5003	17.9199	6.08505	6.15479	8.09684	1.08559	0.637385	1.20179	0.268903	1.0026	0.388425	0.391754
		0.161734	3.63092	2.28853	0.355814	0.380074	0.768235	1.98124	11.7742	46.3772	33.115	15.5345	4.9814	5.00566	6.3804	1.22918	0.857189	1.39091	0.541808	1.14022	0.371988	0.428595
		0.198286	5.60674	2.86813	0.477355	0.490706	0.950042	2.08968	12.1455	53.2961	36.2448	17.6875	5.73893	5.72092	7.30454	1.47148	1.2478	1.51622	0.486041	1.31259	0.373212	0.401926
		0.169803	4.15703	2.2766	0.348543	0.384319	0.833917	1.85051	12.7448	50.1915	35.2867	17.0473	5.60179	5.62713	7.26059	1.26208	0.914124	1.36964	0.432251	1.1518	0.377875	0.407425
		0.0254274	1.27112	0.597587	0.132597	0.10433	0.100856	0.324902	1.37215	3.51365	1.88511	1.31525	0.564461	0.58028	0.859065	0.195038	0.309164	0.158288	0.144185	0.155319	0.00915725	0.0190261
CDA1(Δ193)-MiniCGBE		0.229683	12.0651	5.35026	0.776876	0.601236	0.891734	1.64156	2.32385	13.4433	3.66817	4.9991	0.844417	1.98617	2.1213	2.45229	2.85754	2.75633	0.682296	1.92535	0.72955	0.506615
		0.432824	20.7644	8.93255	1.19936	0.849982	1.49665	2.81067	3.68669	20.1336	7.09183	6.54957	1.38183	2.43516	2.53955	2.95155	5.19374	3.21225	1.6113	2.10668	0.609982	0.56311
		0.305998	17.2315	6.88493	0.925657	0.948649	1.34642	2.28351	2.77692	18.4709	6.07785	6.65555	1.18188	2.86879	2.80379	3.69888	4.06591	3.70267	1.00207	2.53219	0.650114	0.478063
		0.322835	16.687	7.05591	0.967299	0.799956	1.24493	2.24525	2.92915	17.3493	5.61262	6.06807	1.13604	2.43004	2.48822	3.03424	4.03907	3.22375	1.09856	2.18807	0.663215	0.51593
		0.102612	4.37515	1.79726	0.2143	0.179027	0.314967	0.58549	0.694054	3.48333	1.75861	0.927277	0.271624	0.441331	0.344131	0.627396	1.16833	0.473277	0.471959	0.311497	0.0608513	0.0432821
CDA1(Δ193)-CGBE		0.442941	26.9517	7.88065	2.04246	0.522911	1.68569	2.41155	1.45801	13.3375	3.99876	5.20465	1.25494	1.86409	1.96257	2.35016	3.02675	2.21478	0.941267	1.71029	0.664389	0.62742
		0.710503	30.4668	9.63405	1.95848	0.909291	1.80388	2.56589	1.50566	15.4028	4.67162	6.04851	1.36577	2.04319	2.23465	2.52176	3.85069	2.84944	1.21853	1.81495	0.699444	0.581628
		0.468277	19.8808	7.37332	1.09835	0.553435	1.52406	2.24777	1.24308	10.9493	3.2269	3.89106	0.834382	1.52408	1.3368	1.75394	2.53736	1.9158	1.0046	1.24308	0.536359	0.570448
		0.540573	25.7664	8.29601	1.69976	0.661879	1.67121	2.4084	1.40225	13.2299	3.96576	5.04807	1.1517	1.81045	1.84467	2.20862	3.13827	2.32667	1.0548	1.58944	0.633397	0.593166
		0.147707	5.3916	1.18622	0.522531	0.214808	0.140471	0.159086	0.139886	2.22868	0.722926	1.08722	0.280336	0.263679	0.460394	0.403006	0.663725	0.476772	0.145288	0.304484	0.0858461	0.0301876
CDA1(Δ192)-BE3		0.0390045	2.363	1.71293	0.299031	0.240525	0.562313	1.3944	7.27426	31.0733	23.1132	12.4488	4.04017	4.36522	5.44433	1.15388	0.52656	1.18964	0.364042	1.03362	0.302288	0.403049
		0.0699714	1.57015	0.794874	0.159535	0.153936	0.464612	1.07756	7.63805	29.2843	22.4328	12.6228	4.21227	4.6209	5.78803	0.775294	0.330264	0.876054	0.251898	0.652144	0.327472	0.291089
		0.137895	3.47491	2.1971	0.422868	0.2574	0.808982	2.3166	10.2225	37.9574	27.6705	15.1958	5.39622	5.16641	5.8559	1.23188	0.854945	1.333	0.404503	1.10318	0.45966	0.275783
		0.0822902	2.46935	1.5683	0.293812	0.217287	0.611969	1.59618	8.37826	32.7717	24.4055	13.4225	4.54955	4.71751	5.69609	1.05369	0.57059	1.1329	0.340147	0.92965	0.36314	0.323307
		0.0505829	0.95682	0.712213	0.131744	0.0555085	0.177474	0.643699	1.60745	4.57916	2.84799	1.53823	0.738266	0.409242	0.22065	0.244229	0.265097	0.233697	0.0790588	0.24283	0.084532	0.0694815
CDA1(Δ192)-MiniCGBE		0.19236	7.29818	3.97552	0.868556	0.483828	0.967723	1.14251	1.09588	8.02118	2.9612	3.31701	0.716981	1.7022	1.49246	1.88297	2.01688	2.08704	0.664462	1.44573	0.483768	0.611966
		0.124048	9.63057	4.24384	1.08089	0.487292	1.05436	1.73651	1.06317	9.56874	3.82739	3.92504	0.67333	1.27591	1.68351	2.20621	2.89712	1.94939	0.779669	1.34675	0.327783	0.442933
		0.219641	14.2872	6.83023	1.64998	0.573206	1.09286	2.06781	2.28209	13.607	5.82844	5.09999	1.44104	1.83751	1.97685	2.49108	3.35888	2.47503	0.991028	1.65002	0.535693	0.707074
		0.178683	10.4053	5.01653	1.19981	0.514775	1.03832	1.64894	1.48038	10.399	4.20568	4.11401	0.943782	1.60521	1.71761	2.19342	2.75763	2.17048	0.81172	1.48083	0.449081	0.587324
		0.0492425	3.55836	1.57643	0.404059	0.0506322	0.0640938	0.468826	0.694493	2.88396	1.47058	0.906385	0.431187	0.293091	0.243986	0.304254	0.681792	0.272575	0.165625	0.154654	0.108208	0.133784
CDA1(Δ192)-CGBE		0.751331	25.2657	12.965	2.83122	1.09035	2.24942	3.27103	1.42477	13.721	5.5021	6.78493	1.42019	2.12575	2.38233	2.71218	3.5001	2.71677	1.15447	1.89209	0.627623	0.696328
		0.34863	17.6941	9.44037	2.04895	0.862392	1.81655	2.57187	1.01222	10.3182	3.62996	5.15605	1.06727	1.82574	1.8044	2.02148	2.63915	2.16522	0.776709	1.58728	0.718551	0.547432
		0.525139	20.5828	11.2862	2.17525	0.928605	2.30336	2.85623	1.40464	12.6546	4.87354	6.00289	1.5626	1.90637	2.09638	2.10275	3.55856	2.30132	1.14841	1.62891	0.655284	0.629761
		0.5417	21.1809	11.2305	2.3518	0.960447	2.12311	2.89971	1.28054	12.2312	4.66853	5.98129	1.35002	1.95262	2.09437	2.27881	3.2326	2.39444	1.02653	1.70276	0.667153	0.624507
		0.201861	3.82104	1.76296	0.41996	0.117265	0.266852	0.3516	0.232589	1.74047	0.95276	0.814652	0.25501	0.155258	0.28897	0.377505	0.514774	0.287323	0.216371	0.165283	0.0466116	0.074587
		PolyC-3
		C-to-G editing							C-to-T editing							C-to-A editing
		C2	C3	C4	C5	C6	C7	C8	C2	C3	C4	C5	C6	C7	C8	C2	C3	C4	C5	C6	C7	C8
CDA1-BE3	rep_1	0.0747671	0.431777	0.298269	0.384537	0.168281	0.394191	0.196383	34.1735	37.7079	35.4871	33.9772	32.285	22.7821	7.53202	0.116867	0.139003	0.125239	0.0970074	0.145059	0.218558	0.0913031
	rep_2	0.0835056	0.594062	0.323253	0.433374	0.196501	0.528741	0.177971	41.1501	44.2434	42.4813	41.1761	38.4361	25.6496	8.22281	0.111941	0.140472	0.138326	0.0965353	0.134111	0.223729	0.0819152
	rep_3	0.0766638	0.515459	0.27498	0.3736	0.159363	0.373858	0.154312	36.5451	38.9048	37.3695	36.4459	34.6657	23.5815	7.03874	0.0996069	0.110993	0.139673	0.085867	0.11429	0.16099	0.0694301
	Average	0.0783121	0.513766	0.298834	0.39717	0.174715	0.432263	0.176222	37.2896	40.2854	38.446	37.1997	35.129	24.0044	7.59786	0.109472	0.130156	0.134413	0.0931366	0.131153	0.201092	0.0808828
	SD	0.00459652	0.0811561	0.0241419	0.0318267	0.0193868	0.0841682	0.02109	3.54735	3.47962	3.61922	3.65819	3.1016	1.47978	0.594775	0.00889097	0.0166118	0.00797305	0.00630004	0.0155966	0.0348256	0.010973
CDA1-MiniCGBE		0.185272	2.55079	0.796383	0.360027	0.0645674	0.235013	0.0719965	14.1993	16.4405	14.8185	13.3704	10.8766	3.41333	0.793728	0.118474	0.267277	0.383864	0.173121	0.0995463	0.153789	0.102798
		0.130892	2.66741	0.611742	0.358111	0.0627206	0.259814	0.0483782	12.1197	14.1867	12.6561	11.17	8.54324	1.6975	0.634866	0.151672	0.45778	0.365831	0.140123	0.173356	0.313992	0.113532
		0.179531	2.47732	0.545082	0.361162	0.0310284	0.268828	0.0496286	9.4313	11.7365	10.0084	8.69209	6.68652	1.42369	0.55816	0.126632	0.364066	0.445541	0.13801	0.151505	0.225306	0.0768538
		0.165232	2.56517	0.651069	0.359767	0.0527721	0.254552	0.0566678	11.9168	14.1212	12.4943	11.0775	8.70213	2.17817	0.662251	0.13226	0.363041	0.398412	0.150418	0.141469	0.231029	0.0977282
		0.0298772	0.0958568	0.130185	0.0015421	0.0188533	0.0175112	0.0132898	2.39048	2.35268	2.40913	2.34054	2.09957	1.07841	0.120148	0.0173	0.0952559	0.0417986	0.0196896	0.0379144	0.0802548	0.0188576
CDA1-CGBE		0.167822	3.92815	0.595737	0.313824	0.041144	0.23593	0.0519873	2.69257	4.84469	3.21574	2.03937	1.01537	0.299647	0.256536	0.137367	0.390679	0.426744	0.20064	0.169346	0.394588	0.13814
		0.371988	7.75681	1.36233	0.430122	0.12332	0.466296	0.115287	5.41978	8.08077	6.11378	4.4591	2.76374	0.735657	0.27188	0.17594	0.641349	0.50849	0.197283	0.113021	0.223887	0.11741
		0.222598	4.55502	0.652147	0.341296	0.055147	0.303305	0.0487078	3.48236	6.10428	4.08118	2.77771	1.59772	0.374933	0.334498	0.16352	0.490238	0.542789	0.216201	0.179057	0.34428	0.129431
		0.254136	5.41333	0.870073	0.361747	0.0732036	0.335177	0.0719939	3.86491	6.34325	4.47023	3.09206	1.79228	0.470079	0.287638	0.158942	0.507422	0.492675	0.204708	0.153808	0.320918	0.128327
		0.105673	2.05358	0.427242	0.0607867	0.0439631	0.118444	0.0375284	1.40327	1.63122	1.48768	1.24011	0.890275	0.233057	0.0413008	0.0196898	0.126215	0.0596172	0.0100938	0.0356549	0.0877157	0.0104091
CDA1(Δ195)-BE3		0.0268532	0.164647	0.0450103	0.138862	0.0375407	0.159355	0.0352047	4.59291	15.8725	7.17421	3.41123	1.25263	1.24244	1.12772	0.0602181	0.069755	0.0915916	0.0820136	0.121739	0.141887	0.0989442
		0.0351614	0.31725	0.0846581	0.146181	0.0377792	0.129826	0.0394959	7.1894	25.3779	10.8769	5.09515	1.85474	1.84813	1.53895	0.0509597	0.0625946	0.0776202	0.0708389	0.111709	0.129869	0.080797
		0.0289631	0.228457	0.0697196	0.124965	0.0214545	0.141591	0.0386145	5.5687	18.4249	8.41847	4.0671	1.46887	1.46887	1.3997	0.0477333	0.0348627	0.0568526	0.0563144	0.0799115	0.115308	0.0670427
		0.0303259	0.236785	0.0664627	0.136669	0.0322581	0.143591	0.0377717	5.78367	19.8918	8.82319	4.19116	1.52541	1.51981	1.35546	0.0529704	0.0557375	0.0753548	0.0697223	0.104453	0.129021	0.0822613
		0.00431851	0.0766419	0.0200236	0.0107763	0.00935698	0.0148657	0.00226636	1.31153	4.91957	1.88423	0.848787	0.30501	0.306039	0.209157	0.00648071	0.0184292	0.0174799	0.0128859	0.0218373	0.0133096	0.0160011
CDA1(Δ195)-MiniCGBE		0.408764	22.3197	4.16031	1.86475	0.299888	0.795421	0.494173	4.00064	13.7783	3.58764	1.62142	0.531026	0.391113	0.340774	0.299626	1.04674	0.77603	0.360355	0.200904	0.306537	0.100167
		0.34094	25.5776	4.36478	1.88566	0.32914	1.16584	0.503487	3.75735	14.2515	3.51736	1.6553	0.527807	0.441934	0.359016	0.203838	0.995537	0.793565	0.35938	0.238477	0.361957	0.11942
		0.323511	17.2083	3.23554	1.77333	0.28244	0.739854	0.448236	3.49963	11.869	3.03005	1.5091	0.581427	0.377306	0.350335	0.243796	0.976333	0.788976	0.408268	0.213348	0.336727	0.0981451
		0.357739	21.7019	3.92021	1.84125	0.303823	0.900372	0.481965	3.75254	13.2996	3.37835	1.59527	0.546753	0.403451	0.350042	0.249087	1.0062	0.78619	0.376001	0.217576	0.335074	0.105911
		0.0450406	4.21874	0.601688	0.0597371	0.0235973	0.231575	0.0295792	0.250543	1.26132	0.303676	0.0765236	0.0300716	0.0340349	0.00912435	0.0481123	0.0363934	0.00909344	0.0279485	0.0191399	0.0277472	0.0117429
CDA1(Δ195)-CGBE		0.370541	32.2877	3.47275	2.36711	0.294244	0.890248	0.432906	2.83716	7.82615	1.82329	1.39293	0.459554	0.480676	0.350855	0.219823	0.994077	0.527888	0.321443	0.219052	0.361248	0.123733
		0.435223	38.6516	3.85598	2.62543	0.338017	0.947435	0.473936	2.93276	9.2627	2.03071	1.59393	0.530385	0.563217	0.435678	0.202109	1.10617	0.600012	0.374868	0.220446	0.370542	0.127181
		0.632762	36.5303	5.36142	3.46272	0.613779	1.87653	0.99222	3.0426	6.3263	1.94236	1.39705	0.537626	0.648256	0.355905	0.281396	0.849142	0.52065	0.29037	0.122896	0.246038	0.109097
		0.479509	35.8232	4.23005	2.81842	0.415347	1.23807	0.633021	2.93751	7.80505	1.93212	1.4613	0.509189	0.56405	0.380812	0.234442	0.983131	0.549517	0.328894	0.187465	0.325943	0.120004
		0.136605	3.24034	0.998354	0.572734	0.173236	0.553659	0.311751	0.102803	1.46831	0.104086	0.114875	0.0431371	0.0837933	0.0475816	0.041616	0.128865	0.0438796	0.042739	0.0559224	0.0693549	0.00960137
CDA1(Δ193)-BE3		0.0976255	4.7842	1.36108	1.39986	0.288033	0.531417	0.516306	6.57539	39.8392	19.8453	13.5987	5.56362	4.14308	3.65843	0.0886996	0.334677	0.264208	0.196864	0.164009	0.149065	0.080322
		0.0464089	1.9963	0.673499	0.648926	0.169222	0.2952	0.227584	3.30218	18.5725	9.72118	6.54096	2.79388	2.14184	1.96136	0.0681407	0.163455	0.149863	0.139314	0.130262	0.180228	0.114153
		0.117778	4.64344	1.24145	1.56657	0.329852	0.536564	0.543481	6.84055	38.5093	21.4395	14.4329	6.2849	4.76621	4.30472	0.100442	0.232847	0.198286	0.182362	0.153461	0.169727	0.0854856
		0.0872706	3.80798	1.09201	1.20512	0.262369	0.454394	0.429124	5.57271	32.307	17.002	11.5242	4.8808	3.68371	3.30817	0.0857608	0.24366	0.204119	0.172847	0.149244	0.16634	0.0933202
		0.0367939	1.57054	0.367342	0.488836	0.0833334	0.13789	0.175066	1.9708	11.913	6.35557	4.33573	1.84296	1.37117	1.21031	0.01635	0.0861217	0.0573953	0.0299317	0.0172645	0.0158552	0.0182255
CDA1(Δ193)-MiniCGBE		0.385589	26.6753	5.5872	5.37109	1.00879	1.55541	1.46003	2.75119	19.8178	4.72834	7.39087	1.43724	1.23291	0.714209	0.13341	8.21947	0.95356	0.712549	0.326734	0.293682	0.124808
		0.467745	31.5838	6.64923	5.51873	0.951304	1.53016	1.38515	2.59425	22.4308	5.44841	4.21356	1.75451	1.10913	0.766847	0.199168	1.53758	1.22357	0.828271	0.446221	0.485422	0.153601
		0.292105	24.9158	5.3171	4.18109	0.685906	1.08947	0.92294	1.99548	17.3954	3.99192	3.04469	1.44669	0.767251	0.560171	0.135805	1.14274	0.869407	0.559375	0.293664	0.350765	0.102562
		0.381813	27.7249	5.85118	5.02364	0.882002	1.39168	1.25604	2.44698	19.8813	4.72289	4.88304	1.54615	1.03643	0.680409	0.156128	3.63326	1.01551	0.700065	0.35554	0.376623	0.12699
		0.0878808	3.45569	0.704204	0.73339	0.172239	0.262027	0.290893	0.3988	2.5183	0.728263	2.24911	0.180508	0.241189	0.107404	0.0372928	3.97667	0.185029	0.134882	0.0802539	0.0984504	0.0255893
CDA1(Δ193)-CGBE		0.210945	26.4044	4.72867	5.52591	0.542521	1.09595	0.739117	0.981582	5.68479	1.1875	1.72622	0.790194	0.536343	0.414857	0.13245	0.732715	0.410135	0.481471	0.248026	0.433639	0.136709
		0.250122	33.0397	5.34074	6.24567	0.778236	1.32994	0.882481	1.13842	7.30112	1.41052	2.27703	0.877095	0.701111	0.477628	0.135338	0.884227	0.500471	0.589827	0.329674	0.435854	0.157375
		0.223252	21.8274	3.80821	4.66339	0.563729	0.875604	0.563257	0.872142	4.45998	0.946616	1.42095	0.532048	0.431009	0.38643	0.0760731	0.671169	0.301834	0.44659	0.232514	0.337181	0.0959366
		0.228106	27.0905	4.62587	5.47832	0.628162	1.1005	0.728285	0.997381	5.8153	1.18155	1.80807	0.733112	0.556154	0.426305	0.11462	0.762703	0.404147	0.505963	0.270072	0.402225	0.130007
		0.0200348	5.63757	0.771418	0.792212	0.1304	0.227202	0.159887	0.133839	1.42506	0.232008	0.433867	0.179466	0.136137	0.0466645	0.033414	0.109649	0.0994534	0.0746936	0.0521969	0.0563404	0.0312625
CDA1(Δ192)-BE3		0.11846	7.17211	2.19163	1.97571	0.488208	0.899877	0.787988	9.561	54.428	30.6759	20.3171	8.8694	7.29294	5.95092	0.0964744	0.360783	0.270292	0.210565	0.170005	0.164175	0.101479
		0.160737	7.01707	2.00007	1.94648	0.475122	0.819796	0.79699	10.5443	59.853	33.1914	22.8203	9.8911	7.41539	6.50287	0.0950796	0.345626	0.274352	0.285627	0.161235	0.210353	0.0792494
		0.119374	6.64185	2.43026	2.0614	0.452293	0.918113	0.875221	10.4734	55.6417	32.779	21.7282	9.74751	7.42886	6.36569	0.0922284	0.314676	0.476719	0.22996	0.140175	0.0897243	0.0770964
		0.132857	6.94367	2.20732	1.99453	0.471874	0.879262	0.820066	10.1929	56.6409	32.2154	21.6219	9.50267	7.37906	6.27316	0.0945941	0.340362	0.340455	0.242051	0.157138	0.154751	0.0859417
		0.0241491	0.272644	0.215521	0.0597274	0.0181764	0.0522998	0.047977	0.548369	2.84722	1.34913	1.25496	0.553104	0.0748885	0.287372	0.00216424	0.0234998	0.118026	0.0389643	0.0153315	0.0608641	0.0134989
CDA1(Δ192)-MiniCGBE		0.288398	26.4613	6.8947	5.36542	0.883759	1.51438	1.29312	2.35658	20.5171	5.44701	3.51923	1.53727	1.1213	0.669959	0.200202	1.1784	1.04869	0.66177	0.38501	0.498935	0.163045
		0.311202	19.0654	5.21641	4.32702	0.965721	1.48875	1.21154	2.63319	18.1175	4.77143	3.9502	1.63678	1.05161	0.589998	0.207502	1.21087	1.27855	0.739086	0.344592	0.359083	0.162474
		0.356208	26.8523	6.61838	5.69103	0.989391	1.66009	1.33505	2.47842	20.6126	5.65159	3.86842	1.59598	1.04317	0.624817	0.166012	1.32613	1.12185	0.678789	0.356894	0.429074	0.168033
		0.318603	24.1264	6.24316	5.12782	0.94629	1.55441	1.2799	2.4894	19.7491	5.29001	3.77928	1.59001	1.07203	0.628258	0.191239	1.23847	1.1497	0.693215	0.362165	0.429031	0.164517
		0.0345057	4.3873	0.899862	0.712374	0.0554318	0.0924152	0.0628069	0.138629	1.41374	0.460603	0.228892	0.0500202	0.0428818	0.0400912	0.0221497	0.0776338	0.117434	0.0406265	0.0207184	0.069926	0.00305768
CDA1(Δ192)-CGBE		0.260779	21.253	4.55483	5.38937	0.72789	1.32586	0.920473	1.63597	5.73835	1.40395	2.1876	0.863295	0.618931	0.407337	0.154984	0.619396	0.399594	0.426752	0.247145	0.281304	0.102985
		0.180853	23.8107	4.13653	4.94863	0.591909	0.986487	0.637822	0.86471	5.00802	1.08403	1.5925	0.666322	0.527827	0.387345	0.114617	0.739545	0.37097	0.467927	0.26719	0.459701	0.14921
		0.196555	28.2296	5.01331	5.70774	0.650878	1.12392	0.738466	2.05309	7.51936	2.51256	2.98314	1.7837	1.27646	0.606186	0.142395	0.785149	0.445706	0.552067	0.254523	0.438584	0.123224
		0.212729	24.4311	4.56822	5.34858	0.656892	1.14542	0.765587	1.51792	6.08858	1.66685	2.25441	1.10444	0.80774	0.466956	0.137332	0.714697	0.405423	0.482249	0.256286	0.393196	0.12514
		0.0423466	3.52941	0.438542	0.381195	0.0681897	0.170705	0.143264	0.602921	1.29178	0.749676	0.697723	0.596444	0.408473	0.12099	0.0206545	0.0856248	0.0377075	0.0638735	0.0101383	0.0974748	0.023172

## Sheet: Fig S2
INDELS(%)		PolyC-1
		FL	Δ194	Δ190	Δ188
CDA1Δ-BE3	rep_1	1.90971	1.75339	1.73125	2.34206
	rep_2	1.8968	1.98872	2.30364	2.08654
	rep_3	1.95346	2.06548	2.1549	1.68376
CDA1Δ-MiniCGBE		1.62046	2.935	4.12564	3.51786
		2.2649	2.41516	4.46329	4.16939
		1.68309	3.90018	3.32737	3.84719
CDA1Δ-CGBE		2.34907	2.4116	2.69503	3.09107
		1.84745	2.37084	3.20279	3.48533
		1.77298	2.53721	2.96418	3.63938
		PolyC-2
		FL	Δ194	Δ190	Δ188
CDA1Δ-BE3		0.340397	0.406515	0.703049	0.41386
		0.40944	3.23679	0.713029	0.827815
		0.379426	0.422912	0.689115	0.803717
CDA1Δ-MiniCGBE		0.575126	2.1752	2.45891	3.58104
		0.448365	2.745	2.81557	3.66609
		0.471599	2.65992	2.67896	2.7469
CDA1Δ-CGBE		0.461033	1.20575	3.10708	3.03527
		0.386204	1.80126	2.40517	2.29904
		0.616967	2.232	2.67515	3.4971
		PolyC-3
		FL	Δ194	Δ190	Δ188
CDA1Δ-BE3		1.01526	0.902542	1.70406	0.910009
		1.15222	0.945892	1.36504	1.03628
		0.919269	0.94455	1.12278	1.23155
CDA1Δ-MiniCGBE		1.12822	3.96638	5.30065	3.86896
		1.29899	3.8637	3.4336	4.46928
		1.23258	3.42382	6.24625	3.74969
CDA1Δ-CGBE		1.42152	2.76559	3.42444	3.93333
		0.884088	3.85927	4.04985	2.93268
		1.71243	2.89138	2.43677	2.4594

## Sheet: Fig S3
CDA1(Δ194)-CGBE					CDA1(Δ195)-CGBE
	rep_1	rep_2	rep_3			rep_1	rep_2	rep_3
site 1	37.4635	28.6914	28.3568		site 1	30.6493	29.8886	39.2704
site 2	10.7792	9.66169	9.54121		site 2	11.9123	12.9562	12.9313
site 3	9.28239	10.0013	10.9543		site 3	16.6997	12.5786	15.7015
site 4	6.67526	6.25812	4.94682		site 4	6.91448	8.3343	6.58783
site 5	18.1553	18.9937	21.181		site 5	19.7679	20.7692	18.9968
site 6	12.4812	18.8617	20.2674		site 6	13.0849	12.8723	11.2866
site 7	32.8296	34.7393	23.9564		site 7	35.22	38.3547	35.1798
site 8	15.6702	16.3758	16.1357		site 8	11.5993	11.1363	11.0792
site 9	22.0209	22.4701	20.6684		site 9	23.0217	23.1714	23.2604
site 10	21.0415	19.7812	23.3179		site 10	27.6368	21.4681	22.6127
site 11	20.1068	16.4568	16.2623		site 11	1.34159	0.942817	7.42918
site 12	29.7936	27.8572	31.5285		site 12	21.4096	22.3219	22.0961
site 13	46.5925	49.7357	44.1183		site 13	31.8188	26.8386	38.944
site 14	20.3411	18.2286	20.2086		site 14	22.3704	17.6623	21.1568
site 15	33.7015	37.5437	38.3707		site 15	18.8151	12.7103	17.6441
Sum Average	22.2757				Sum Average	19.2988
SD	10.9394				SD	9.64955

## Sheet: Fig S4
CDA1(Δ194)-CGBE C-to-G editing
	target
motif(NC3N)	rep_1	rep_2	rep_3	rep_4	rep_5	rep_6	rep_7	rep_8	rep_9	rep_10	rep_11	rep_12	rep_13	rep_14	Average	SD
	CAN1-5				site 29
ACA	8.52656	8.85245	13.4823	12.5307	6.38159	11.6772	7.86964								9.90292	2.65823
	site 18				site 32
ACT	0.0423354	0.028995	0.0503104	0.0399056	3.70101	1.00789	1.99966	2.98721							1.23216	1.48787
	site 8			site 17			site 31
ACC	15.6702	16.3758	14.7771	15.618	8.56311	8.16536	13.0504	12.662	14.682						13.2849	3.03754
	site 16				site 30
ACG	1.22094	0.523552	0.671894	0.304639	0.17332	0.155214	0.173472	0.212185							0.429402	0.370945
	site 26
TCA	19.2766	39.9339	41.3237	34.1577											33.673	10.0867
	site 28				site 35
TCT	10.1858	22.4289	19.533	21.4242	17.4785	13.4367	10.6604	11.5458							15.8367	4.98476
	site 1			site 3			site 4		site 34		site 7		site 5
TCC	37.4635	28.6914	28.3568	9.28239	10.0013	10.9543	11.3207	10.6284	18.1553	18.9937	32.8296	34.7393	23.9564	21.181	21.1824	9.97654
	site 27				site 33
TCG	7.88894	19.0809	19.4532	12.4171	8.66257	8.28476	10.969	7.84086							11.8247	4.86711
	site 22
CCA	23.789	25.5014	17.7902	21.8065	20.9616	24.6582	20.6183								22.1607	2.67995
	site 25
CCT	1.54875	0.921888	2.22451	1.19766											1.4732	0.562745
	site 2			site 6			site 9			site 24
CCC	25.728	23.7502	28.4574	39.5707	30.4925	20.2674	22.0209	22.4701	20.6684	46.3294	39.4077	41.3875	48.7725		31.4864	10.2559
	site 23
CCG	6.83345	8.25857	4.52843	7.83105											6.86287	1.66692
	site 12			site 14			site 15
GCA	29.7936	27.8572	31.5285	20.3411	18.2286	20.2086	33.7015	37.5437	38.3707						28.6193	7.56818
	site 13			site 11		site 21		site 36
GCT	46.5925	49.7357	44.1183	31.3932	51.2386	53.6581	46.3855	35.4432	35.1522	37.7558					43.1473	7.6967
	site 20
GCC	12.5224	12.9456	21.782	9.03118	9.19533	8.26625	9.10079	10.7162							11.695	4.42047
	site 19					site 10
GCG	13.8819	11.8595	14.1816	16.626	19.2219	21.0415	19.7812	23.3179	20.1628	19.3644					17.9439	3.64899

[truncated: 5 more sheets: Fig S5, Fig S6, Fig S7, Fig S8, Fig S9-10]
